# Supplementary material for: A Simplified and Effective Approach for the Isolation of Small Pluripotent Stem Cells Derived from Human Peripheral Blood
Source: Biomedicines. 2023 Mar 5;11(3):787. doi: 10.3390/biomedicines11030787 (PMC10045871; doi:10.3390/biomedicines11030787)
Supplement: Supplementary file 1 [file biomedicines-11-00787-s001.zip]

Archive with 6 entries (6 files):
- Supplementary Figure S1.tif
- Supplementary Figure S2.tif
- Supplementary Figure S3.tif
- Supplementary Figure S4.tif
- Supplementary Table S3.xlsx
- Supplementary Tables S1 and S2.xlsx
