# Supplementary material for: A Simplified and Effective Approach for the Isolation of Small Pluripotent Stem Cells Derived from Human Peripheral Blood
Source: Biomedicines. 2023 Mar 5;11(3):787. doi: 10.3390/biomedicines11030787 (PMC10045871; doi:10.3390/biomedicines11030787)
Supplement: Supplementary file 1 [file biomedicines-11-00787-s001.zip › Supplementary Table S3.xlsx]

## Sheet: Supp Table S3
				Control plasma cells	SBSCs
Gene_Name	Protein_Name	Short_Name	Uniprot_1	LFQ.intensity.CTRL	LFQ.intensity.N1	LFQ.intensity.N2
CD9	CD9 antigen	CD9_HUMAN	P21926	62876000	50341000	34959000
CDK6	Cyclin-dependent kinase 6	CDK6_HUMAN	Q00534	0	0	2536800
COPS2	COP9 signalosome complex subunit 2	CSN2_HUMAN	P61201	0	1173300	1336600
DAZAP1	DAZ-associated protein 1	DAZP1_HUMAN	Q96EP5	0	0	536990
EIF2B1	Translation initiation factor eIF-2B subunit alpha	EI2BA_HUMAN	Q14232	0	346420	425180
EIF2S2	Eukaryotic translation initiation factor 2 subunit 2	IF2B_HUMAN	P20042	0	0	0
HSPA4	Heat shock 70 kDa protein 4	HSP74_HUMAN	P34932	1707600	7401800	7903400
HSPB1	Heat shock protein beta-1	HSPB1_HUMAN	P04792	5849800	11394000	6260600
IGF2BP1	Insulin-like growth factor 2 mRNA-binding protein 1	IF2B1_HUMAN	Q9NZI8	0	0	0
ITGA6	Integrin alpha-6	ITA6_HUMAN	P23229	48458000	63794000	55174000
MAPK1	Mitogen-activated protein kinase 1	MK01_HUMAN	P28482	7732500	2725800	4074100
MTHFD1	C-1-tetrahydrofolate synthase, cytoplasmic	C1TC_HUMAN	P11586	6480300	2203500	2482500
SMAD3	Mothers against decapentaplegic homolog 3	SMAD3_HUMAN	P84022	0	0	262840
STAT3	Signal transducer and activator of transcription 3	STAT3_HUMAN	P40763	5902200	6547900	7593400
XPO7	Exportin-7	XPO7_HUMAN	Q9UIA9	0	759000	677310
ACTG1	Actin, cytoplasmic 2	ACTG_HUMAN	P63261	9033700000	4773500000	4366800000
FLNA	NA	Q60FE5_HUMAN	Q60FE5	3151400000	5259500000	4790700000
MYH9	Myosin-9	MYH9_HUMAN	P35579	2857200000	5076900000	5053700000
TLN1	Talin-1	TLN1_HUMAN	Q9Y490	2793400000	3397300000	3330800000
VCL	Vinculin	VINC_HUMAN	P18206	1285600000	1066700000	937560000
ITGB3	Integrin beta-3	ITB3_HUMAN	P05106	1073500000	881590000	931480000
LAMC1	Laminin subunit gamma-1	LAMC1_HUMAN	P11047	993340000	355850	330270
FERMT3	Fermitin family homolog 3	URP2_HUMAN	Q86UX7	890310000	1113800000	1136400000
LAMB1	Laminin subunit beta-1	LAMB1_HUMAN	P07942	826760000	253010	368150
ACTN1	NA	A0A804HII9_HUMAN	A0A804HII9	818440000	1646300000	1627200000
ALB	Albumin	ALBU_HUMAN	P02768	781700000	259790000	333620000
FGG	Fibrinogen gamma chain	FIBG_HUMAN	P02679	662390000	794320000	789160000
FGB	Fibrinogen beta chain	FIBB_HUMAN	P02675	603420000	1007100000	939060000
YWHAZ	14-3-3 protein zeta/delta	1433Z_HUMAN	P63104	553150000	436820000	329710000
KRT1	Keratin, type II cytoskeletal 1	K2C1_HUMAN	P04264	518110000	101970000	68332000
KRT10	Keratin, type I cytoskeletal 10	K1C10_HUMAN	P13645	495100000	44249000	27590000
RAP1B	Ras-related protein Rap-1b	RAP1B_HUMAN	P61224	442870000	728230000	634880000
TUBB1	Tubulin beta-1 chain	TBB1_HUMAN	Q9H4B7	438730000	465060000	461820000
WDR1	WD repeat-containing protein 1	WDR1_HUMAN	O75083	390960000	373330000	349400000
PKM	Pyruvate kinase PKM	KPYM_HUMAN	P14618	382630000	456740000	576540000
ITGA2B	Integrin alpha-IIb	ITA2B_HUMAN	P08514	382110000	1045400000	1081900000
ILK	Integrin-linked protein kinase	ILK_HUMAN	Q13418	301180000	250240000	192320000
FGA	Fibrinogen alpha chain	FIBA_HUMAN	P02671	275980000	640640000	582910000
KRT2	Keratin, type II cytoskeletal 2 epidermal	K22E_HUMAN	P35908	266850000	28950000	14612000
F13A1	Coagulation factor XIII A chain	F13A_HUMAN	P00488	257730000	405530000	515180000
GSN	Gelsolin	GELS_HUMAN	P06396	241830000	386540000	437240000
ALDOA	Fructose-bisphosphate aldolase A	ALDOA_HUMAN	P04075	226760000	178140000	188110000
TUBA4A	Tubulin alpha-4A chain	TBA4A_HUMAN	P68366	216340000	347340000	386480000
CFL1	Cofilin-1	COF1_HUMAN	P23528	213610000	455910000	705620000
HSPA8	Heat shock cognate 71 kDa protein	HSP7C_HUMAN	P11142	210510000	218170000	276980000
THBS1	Thrombospondin-1	TSP1_HUMAN	P07996	201340000	991990000	1283000000
GP1BB	Platelet glycoprotein Ib beta chain	GP1BB_HUMAN	P13224	178250000	209180000	137940000
TUBB4B	Tubulin beta-4B chain	TBB4B_HUMAN	P68371	175620000	219150000	205640000
LAMA1	Laminin subunit alpha-1	LAMA1_HUMAN	P25391	169130000	249520	112940
ACTC1	Actin, alpha cardiac muscle 1	ACTC_HUMAN	P68032	166570000	210470000	82638000
SRC	Proto-oncogene tyrosine-protein kinase Src	SRC_HUMAN	P12931	162440000	82950000	70722000
ENO1	Alpha-enolase	ENOA_HUMAN	P06733	155760000	198250000	257320000
GAPDH	Glyceraldehyde-3-phosphate dehydrogenase	G3P_HUMAN	P04406	153370000	566460000	512940000
CCT3	T-complex protein 1 subunit gamma	TCPG_HUMAN	P49368	152280000	101620000	78521000
HSP90B1	Endoplasmin	ENPL_HUMAN	P14625	148880000	188010000	207730000
STOM	Stomatin	STOM_HUMAN	P27105	141130000	267820000	298970000
CD36	Platelet glycoprotein 4	CD36_HUMAN	P16671	139220000	98820000	96564000
A2M	Alpha-2-macroglobulin	A2MG_HUMAN	P01023	135330000	10505000	10650000
NID1	Nidogen-1	NID1_HUMAN	P14543	129630000	26420000	29843000
ACTR3	Actin-related protein 3	ARP3_HUMAN	P61158	123880000	82238000	102130000
HSP90AA1	Heat shock protein HSP 90-alpha	HS90A_HUMAN	P07900	122060000	118040000	134880000
LDHB	L-lactate dehydrogenase B chain	LDHB_HUMAN	P07195	120960000	70518000	89998000
ATP2A3	Sarcoplasmic/endoplasmic reticulum calcium ATPase 3	AT2A3_HUMAN	Q93084	115650000	136460000	146530000
TUBA1B	Tubulin alpha-1B chain	TBA1B_HUMAN	P68363	113230000	47658000	41804000
LIMS1	LIM and senescent cell antigen-like-containing domain protein 1	LIMS1_HUMAN	P48059	110600000	355020000	386940000
GNAI2	Guanine nucleotide-binding protein G(i) subunit alpha-2	GNAI2_HUMAN	P04899	105550000	70756000	84325000
H2AC20	Histone H2A type 2-C	H2A2C_HUMAN	Q16777	104090000	4398300	4626800
LDHA	L-lactate dehydrogenase A chain	LDHA_HUMAN	P00338	102030000	70307000	117520000
PFN1	Profilin-1	PROF1_HUMAN	P07737	98423000	315480000	298650000
MYH6	Myosin-6	MYH6_HUMAN	P13533	96820000	7216600	6579000
CORO1A	Coronin-1A	COR1A_HUMAN	P31146	96214000	78815000	77473000
TPM4	Tropomyosin alpha-4 chain	TPM4_HUMAN	P67936	96005000	1193100000	989710000
ATP5F1A	ATP synthase subunit alpha, mitochondrial	ATPA_HUMAN	P25705	95263000	161550000	134310000
IDH2	Isocitrate dehydrogenase [NADP], mitochondrial	IDHP_HUMAN	P48735	94771000	155400000	176210000
RAB1B	Ras-related protein Rab-1B	RAB1B_HUMAN	Q9H0U4	92133000	120590000	107360000
PPIA	Peptidyl-prolyl cis-trans isomerase A	PPIA_HUMAN	P62937	92128000	242410000	223800000
PDIA3	Protein disulfide-isomerase A3	PDIA3_HUMAN	P30101	90217000	343700000	262190000
CAP1	Adenylyl cyclase-associated protein 1	CAP1_HUMAN	Q01518	89942000	208570000	234890000
CAPN1	Calpain-1 catalytic subunit	CAN1_HUMAN	P07384	87609000	91193000	95370000
PLEK	Pleckstrin	PLEK_HUMAN	P08567	81316000	389490000	469730000
PGK1	Phosphoglycerate kinase 1	PGK1_HUMAN	P00558	81236000	120970000	102520000
ITGB1	Integrin beta-1	ITB1_HUMAN	P05556	80601000	55257000	55928000
HSP90AB1	Heat shock protein HSP 90-beta	HS90B_HUMAN	P08238	80563000	29184000	29222000
SLC2A3	Solute carrier family 2, facilitated glucose transporter member 3	GTR3_HUMAN	P11169	79724000	73346000	79586000
HK1	Hexokinase-1	HXK1_HUMAN	P19367	79463000	54534000	50992000
TPM3	NA	A0A087WWU8_HUMAN	A0A087WWU8	79127000	387310000	389070000
STXBP2	Syntaxin-binding protein 2	STXB2_HUMAN	Q15833	78641000	59245000	93029000
ATP5F1B	ATP synthase subunit beta, mitochondrial	ATPB_HUMAN	P06576	77180000	190480000	143510000
HBA1	Hemoglobin subunit alpha	HBA_HUMAN	P69905	76527000	9687900	12131000
TF	Serotransferrin	TRFE_HUMAN	P02787	74530000	8430700	9591600
TBXAS1	Thromboxane-A synthase	THAS_HUMAN	P24557	73919000	63526000	71163000
HBB	Hemoglobin subunit beta	HBB_HUMAN	P68871	72998000	19275000	34415000
FHL1	Four and a half LIM domains protein 1	FHL1_HUMAN	Q13642	72737000	55146000	91739000
ATP2A2	Sarcoplasmic/endoplasmic reticulum calcium ATPase 2	AT2A2_HUMAN	P16615	71582000	108430000	143430000
HSPA5	Endoplasmic reticulum chaperone BiP	BIP_HUMAN	P11021	71556000	221370000	201560000
YWHAG	14-3-3 protein gamma	1433G_HUMAN	P61981	70989000	45066000	52724000
PECAM1	Platelet endothelial cell adhesion molecule	PECA1_HUMAN	P16284	69721000	112890000	95214000
RAC1	Ras-related C3 botulinum toxin substrate 1	RAC1_HUMAN	P63000	68446000	51625000	50028000
CAVIN2	Caveolae-associated protein 2	CAVN2_HUMAN	O95810	67089000	146390000	101380000
H2AC14	Histone H2A type 1-J	H2A1J_HUMAN	Q99878	66698000	2055400	0
KRT9	Keratin, type I cytoskeletal 9	K1C9_HUMAN	P35527	66152000	43050000	23552000
ROCK2	Rho-associated protein kinase 2	ROCK2_HUMAN	O75116	65873000	29649000	32827000
GDI1	Rab GDP dissociation inhibitor alpha	GDIA_HUMAN	P31150	65421000	35439000	27999000
ALOX12	Polyunsaturated fatty acid lipoxygenase ALOX12	LOX12_HUMAN	P18054	62688000	33838000	41739000
VTN	Vitronectin	VTNC_HUMAN	P04004	59722000	3902200	4524700
IGHM	Immunoglobulin heavy constant mu	IGHM_HUMAN	P01871	59684000	4642900	4338900
CLTC	Clathrin heavy chain 1	CLH1_HUMAN	Q00610	59165000	203160000	235470000
CORO1C	Coronin-1C	COR1C_HUMAN	Q9ULV4	58259000	143700000	175220000
VASP	Vasodilator-stimulated phosphoprotein	VASP_HUMAN	P50552	56847000	89901000	108730000
MYH14	Myosin-14	MYH14_HUMAN	Q7Z406	55383000	43612000	44510000
RAB6B	Ras-related protein Rab-6B	RAB6B_HUMAN	Q9NRW1	54980000	107010000	78619000
PARVB	Beta-parvin	PARVB_HUMAN	Q9HBI1	53700000	104540000	160760000
CLIC1	Chloride intracellular channel protein 1	CLIC1_HUMAN	O00299	52385000	50578000	45860000
HLA-A	HLA class I histocompatibility antigen, A alpha chain	HLAA_HUMAN	P04439	51781000	104130000	93361000
CAPZB	F-actin-capping protein subunit beta	B1AK88_HUMAN	B1AK88	50935000	71155000	55223000
GSTO1	Glutathione S-transferase omega-1	GSTO1_HUMAN	P78417	50913000	36311000	36453000
HSPD1	60 kDa heat shock protein, mitochondrial	CH60_HUMAN	P10809	49237000	76589000	92606000
ITGA2	Integrin alpha-2	ITA2_HUMAN	P17301	48625000	22128000	25370000
ACTR2	Actin-related protein 2	ARP2_HUMAN	P61160	48024000	67713000	86770000
YWHAH	14-3-3 protein eta	1433F_HUMAN	Q04917	45403000	56431000	53734000
G6PD	Glucose-6-phosphate 1-dehydrogenase	G6PD_HUMAN	P11413	44430000	18373000	40232000
MSN	Moesin	MOES_HUMAN	P26038	43030000	169400000	215140000
RHOA	Transforming protein RhoA	RHOA_HUMAN	P61586	42248000	56880000	39311000
RAB11B	Ras-related protein Rab-11B	RB11B_HUMAN	Q15907	41122000	46578000	46387000
GPD2	Glycerol-3-phosphate dehydrogenase, mitochondrial	GPDM_HUMAN	P43304	40737000	61061000	69644000
SLC25A5	ADP/ATP translocase 2	ADT2_HUMAN	P05141	40644000	71271000	68677000
HSPA1B	Heat shock 70 kDa protein 1B	HS71B_HUMAN	P0DMV9	40541000	41661000	40300000
PFKP	ATP-dependent 6-phosphofructokinase, platelet type	PFKAP_HUMAN	Q01813	39964000	23561000	43033000
EHD3	EH domain-containing protein 3	EHD3_HUMAN	Q9NZN3	39874000	80726000	104910000
ARF1	ADP-ribosylation factor 1	ARF1_HUMAN	P84077	39617000	133960000	118330000
TUBB	Tubulin beta chain	TBB5_HUMAN	P07437	39458000	59774000	56994000
MYL6	NA	G8JLA2_HUMAN	G8JLA2	39219000	22030000	18495000
CCT7	T-complex protein 1 subunit eta	TCPH_HUMAN	Q99832	39074000	20623000	21443000
PTPN6	Tyrosine-protein phosphatase non-receptor type 6	PTN6_HUMAN	P29350	38699000	18500000	17708000
VDAC3	Voltage-dependent anion-selective channel protein 3	VDAC3_HUMAN	Q9Y277	38435000	102050000	103830000
HSD17B4	Peroxisomal multifunctional enzyme type 2	DHB4_HUMAN	P51659	38430000	57132000	47341000
GP9	Platelet glycoprotein IX	GPIX_HUMAN	P14770	38018000	28702000	24400000
ARPC1B	Actin-related protein 2/3 complex subunit 1B	ARC1B_HUMAN	O15143	37304000	113460000	110580000
ZYX	Zyxin	ZYX_HUMAN	Q15942	37107000	22060000	19363000
CAT	Catalase	CATA_HUMAN	P04040	36930000	25264000	37406000
CCT8	T-complex protein 1 subunit theta	TCPQ_HUMAN	P50990	35059000	16083000	18664000
VCP	Transitional endoplasmic reticulum ATPase	TERA_HUMAN	P55072	35018000	74355000	78287000
CSRP1	Cysteine and glycine-rich protein 1	CSRP1_HUMAN	P21291	34845000	80210000	65742000
PGD	6-phosphogluconate dehydrogenase, decarboxylating	6PGD_HUMAN	P52209	34460000	23194000	23060000
UNC13D	Protein unc-13 homolog D	UN13D_HUMAN	Q70J99	34443000	70736000	84787000
MAPKAPK2	MAP kinase-activated protein kinase 2	MAPK2_HUMAN	P49137	33868000	1297800	6090100
DSTN	Destrin	DEST_HUMAN	P60981	33790000	11688000	14924000
MYH4	Myosin-4	MYH4_HUMAN	Q9Y623	33263000	15279000	17564000
MAPRE2	Microtubule-associated protein RP/EB family member 2	MARE2_HUMAN	Q15555	32703000	42339000	47830000
TAGLN2	Transgelin-2	TAGL2_HUMAN	P37802	32670000	76979000	64655000
PPP1R12A	Protein phosphatase 1 regulatory subunit 12A	MYPT1_HUMAN	O14974	32381000	23473000	23972000
PSTPIP2	Proline-serine-threonine phosphatase-interacting protein 2	PPIP2_HUMAN	Q9H939	32042000	18289000	15325000
GPX1	Glutathione peroxidase 1	GPX1_HUMAN	P07203	31935000	8116600	8015200
MDH2	Malate dehydrogenase, mitochondrial	MDHM_HUMAN	P40926	31616000	48906000	45282000
IGHG1	Immunoglobulin heavy constant gamma 1	IGHG1_HUMAN	P01857	31537000	24047000	23201000
RAB14	Ras-related protein Rab-14	RAB14_HUMAN	P61106	31056000	45702000	31601000
GPI	Glucose-6-phosphate isomerase	G6PI_HUMAN	P06744	30649000	22258000	28276000
FLNA	Filamin-A	FLNA_HUMAN	P21333	30079000	85600000	63328000
RAB7A	Ras-related protein Rab-7a	RAB7A_HUMAN	P51149	30035000	56014000	43809000
F11R	Junctional adhesion molecule A	JAM1_HUMAN	Q9Y624	29270000	32627000	30869000
APOA1	Apolipoprotein A-I	APOA1_HUMAN	P02647	29218000	8611700	7259900
VDAC2	Voltage-dependent anion-selective channel protein 2	VDAC2_HUMAN	P45880	28951000	46388000	46526000
CCT4	T-complex protein 1 subunit delta	TCPD_HUMAN	P50991	28575000	18389000	21751000
P4HB	Protein disulfide-isomerase	PDIA1_HUMAN	P07237	28545000	139250000	129670000
GNB1	Guanine nucleotide-binding protein G(I)/G(S)/G(T) subunit beta-1	GBB1_HUMAN	P62873	28388000	70971000	56127000
RASA3	Ras GTPase-activating protein 3	RASA3_HUMAN	Q14644	28120000	33129000	33090000
KRT14	Keratin, type I cytoskeletal 14	K1C14_HUMAN	P02533	28096000	2134600	0
DNM1L	Dynamin-1-like protein	DNM1L_HUMAN	O00429	27727000	25791000	31155000
TUBA8	Tubulin alpha-8 chain	TBA8_HUMAN	Q9NY65	26710000	15651000	13977000
ACTN4	Alpha-actinin-4	ACTN4_HUMAN	O43707	26601000	119250000	165200000
ALDOC	Fructose-bisphosphate aldolase C	ALDOC_HUMAN	P09972	26554000	8097800	10832000
RAB8A	Ras-related protein Rab-8A	RAB8A_HUMAN	P61006	26549000	12817000	12077000
MYLK	Myosin light chain kinase, smooth muscle	MYLK_HUMAN	Q15746	26507000	23306000	19509000
EIF5A	Eukaryotic translation initiation factor 5A-1	IF5A1_HUMAN	P63241	26141000	24413000	21179000
ARRB1	Beta-arrestin-1	ARRB1_HUMAN	P49407	25942000	8418100	8537200
CYFIP1	Cytoplasmic FMR1-interacting protein 1	CYFP1_HUMAN	Q7L576	25787000	16631000	19108000
HLA-B	NA	D9J307_HUMAN	D9J307	25566000	58691000	37903000
PPBP	Platelet basic protein	CXCL7_HUMAN	P02775	25257000	473820000	541060000
ARPC3	Actin-related protein 2/3 complex subunit 3	ARPC3_HUMAN	O15145	25180000	32771000	31112000
CAPZA1	F-actin-capping protein subunit alpha-1	CAZA1_HUMAN	P52907	25121000	56069000	56469000
GP1BA	Platelet glycoprotein Ib alpha chain	GP1BA_HUMAN	P07359	25104000	91442000	94186000
LRBA	Lipopolysaccharide-responsive and beige-like anchor protein	LRBA_HUMAN	P50851	25074000	24869000	31533000
EEF1A1P5	Putative elongation factor 1-alpha-like 3	EF1A3_HUMAN	Q5VTE0	25012000	13805000	16374000
RPN1	Dolichyl-diphosphooligosaccharide--protein glycosyltransferase subunit 1	RPN1_HUMAN	P04843	24857000	31384000	29943000
ARPC2	Actin-related protein 2/3 complex subunit 2	ARPC2_HUMAN	O15144	24504000	86744000	106910000
VWF	von Willebrand factor	VWF_HUMAN	P04275	24258000	370770000	334910000
CLU	Clusterin	CLUS_HUMAN	P10909	23994000	28482000	30554000
FN1	Fibronectin	FINC_HUMAN	P02751	23878000	32703000	27353000
STX11	Syntaxin-11	STX11_HUMAN	O75558	23311000	21261000	26099000
ARPC4	Actin-related protein 2/3 complex subunit 4	ARPC4_HUMAN	P59998	23208000	37837000	45131000
MYL12A	Myosin regulatory light chain 12A	ML12A_HUMAN	P19105	23094000	248580000	255610000
IQGAP2	Ras GTPase-activating-like protein IQGAP2	IQGA2_HUMAN	Q13576	23003000	41841000	46874000
UBA1	Ubiquitin-like modifier-activating enzyme 1	UBA1_HUMAN	P22314	22950000	20158000	14323000
SLC25A3	Phosphate carrier protein, mitochondrial	MPCP_HUMAN	Q00325	22934000	27330000	33321000
TCP1	T-complex protein 1 subunit alpha	TCPA_HUMAN	P17987	22887000	21641000	24345000
YWHAQ	14-3-3 protein theta	1433T_HUMAN	P27348	22112000	3725300	5666900
SELP	P-selectin	LYAM3_HUMAN	P16109	21962000	106350000	98606000
PGM1	Phosphoglucomutase-1	PGM1_HUMAN	P36871	21936000	12266000	10053000
H2BC18	Histone H2B type 2-F	H2B2F_HUMAN	Q5QNW6	21879000	1450400	1931200
SEPTIN11	Septin-11	SEP11_HUMAN	Q9NVA2	21827000	27896000	25951000
SEPTIN2	Septin-2	SEPT2_HUMAN	Q15019	21668000	13771000	24597000
GNAQ	Guanine nucleotide-binding protein G(q) subunit alpha	GNAQ_HUMAN	P50148	21373000	20133000	24250000
CD47	Leukocyte surface antigen CD47	CD47_HUMAN	Q08722	21265000	10474000	9623200
PRKAR1A	cAMP-dependent protein kinase type I-alpha regulatory subunit	KAP0_HUMAN	P10644	20928000	25723000	27575000
CCT2	T-complex protein 1 subunit beta	TCPB_HUMAN	P78371	20925000	22685000	22417000
NAP1L1	Nucleosome assembly protein 1-like 1	NP1L1_HUMAN	P55209	20838000	54276000	57801000
CCT6A	T-complex protein 1 subunit zeta	TCPZ_HUMAN	P40227	20807000	13458000	12809000
CORO1B	Coronin-1B	COR1B_HUMAN	Q9BR76	20683000	8906200	6130000
CS	Citrate synthase, mitochondrial	CISY_HUMAN	O75390	20345000	8211400	7483200
PRDX1	Peroxiredoxin-1	PRDX1_HUMAN	Q06830	20267000	7549500	5611200
HADHA	Trifunctional enzyme subunit alpha, mitochondrial	ECHA_HUMAN	P40939	20180000	41456000	45391000
SACM1L	Phosphatidylinositol-3-phosphatase SAC1	SAC1_HUMAN	Q9NTJ5	19963000	36060000	41217000
SEPTIN7	Septin-7	SEPT7_HUMAN	Q16181	19904000	39240000	85906000
H4C1	Histone H4	H4_HUMAN	P62805	19665000	5585400	7285400
CYB5R3	NADH-cytochrome b5 reductase 3	NB5R3_HUMAN	P00387	19621000	83205000	69107000
ATP5PO	ATP synthase subunit O, mitochondrial	ATPO_HUMAN	P48047	19462000	28341000	26726000
PGAM1	Phosphoglycerate mutase 1	PGAM1_HUMAN	P18669	19328000	11451000	15089000
YWHAE	14-3-3 protein epsilon	1433E_HUMAN	P62258	19313000	12755000	19008000
WDR44	WD repeat-containing protein 44	WDR44_HUMAN	Q5JSH3	19101000	8761000	9921300
TALDO1	Transaldolase	TALDO_HUMAN	P37837	18854000	18260000	16873000
SERPINF2	Alpha-2-antiplasmin	A2AP_HUMAN	P08697	18738000	0	0
BTK	Tyrosine-protein kinase BTK	BTK_HUMAN	Q06187	18288000	10453000	10324000
PTGS1	Prostaglandin G/H synthase 1	PGH1_HUMAN	P23219	18228000	48841000	61212000
ADAM10	Disintegrin and metalloproteinase domain-containing protein 10	ADA10_HUMAN	O14672	18089000	23356000	26300000
GLUD1	Glutamate dehydrogenase 1, mitochondrial	DHE3_HUMAN	P00367	18053000	16138000	14088000
AKR7A2	Aflatoxin B1 aldehyde reductase member 2	ARK72_HUMAN	O43488	17821000	13046000	7392300
LYN	Tyrosine-protein kinase Lyn	LYN_HUMAN	P07948	17753000	26136000	26393000
GSR	Glutathione reductase, mitochondrial	GSHR_HUMAN	P00390	17614000	9050000	10856000
NNT	NAD(P) transhydrogenase, mitochondrial	NNTM_HUMAN	Q13423	17593000	36498000	30939000
PRKCB	Protein kinase C beta type	KPCB_HUMAN	P05771	17532000	39976000	30963000
CALR	Calreticulin	CALR_HUMAN	P27797	17442000	116380000	140210000
UGP2	UTP--glucose-1-phosphate uridylyltransferase	UGPA_HUMAN	Q16851	17088000	6821500	9878200
ARHGDIB	Rho GDP-dissociation inhibitor 2	GDIR2_HUMAN	P52566	16915000	44030000	68611000
UBC	Polyubiquitin-C	UBC_HUMAN	P0CG48	16482000	21544000	18748000
SYK	Tyrosine-protein kinase SYK	KSYK_HUMAN	P43405	16461000	10701000	10162000
PDIA4	Protein disulfide-isomerase A4	PDIA4_HUMAN	P13667	16106000	31429000	33004000
GSTP1	Glutathione S-transferase P	GSTP1_HUMAN	P09211	16055000	47302000	45781000
MYH7	Myosin-7	MYH7_HUMAN	P12883	16052000	11751000	1693100
PYGB	Glycogen phosphorylase, brain form	PYGB_HUMAN	P11216	15954000	45621000	44027000
COPB2	Coatomer subunit beta'	COPB2_HUMAN	P35606	15943000	18523000	16989000
GNB2	Guanine nucleotide-binding protein G(I)/G(S)/G(T) subunit beta-2	GBB2_HUMAN	P62879	15884000	10521000	10582000
HSPA9	Stress-70 protein, mitochondrial	GRP75_HUMAN	P38646	15783000	22535000	20060000
ARHGAP18	Rho GTPase-activating protein 18	RHG18_HUMAN	Q8N392	15755000	9563900	10243000
KIF2A	Kinesin-like protein KIF2A	KIF2A_HUMAN	O00139	15657000	19524000	17798000
TUBA1C	Tubulin alpha-1C chain	TBA1C_HUMAN	Q9BQE3	15583000	29302000	31415000
INF2	Inverted formin-2	INF2_HUMAN	Q27J81	15461000	22904000	26658000
ACO2	Aconitate hydratase, mitochondrial	ACON_HUMAN	Q99798	15407000	23151000	23999000
EEF1G	Elongation factor 1-gamma	EF1G_HUMAN	P26641	15397000	20120000	18233000
RDH11	Retinol dehydrogenase 11	RDH11_HUMAN	Q8TC12	15307000	21304000	23069000
IGLC3	Immunoglobulin lambda constant 3	IGLC3_HUMAN	P0DOY3	15271000	7492700	2969900
HP	Haptoglobin	HPT_HUMAN	P00738	15240000	2797300	1978700
KRT6A	Keratin, type II cytoskeletal 6A	K2C6A_HUMAN	P02538	15097000	1238600	0
H3C15	Histone H3.2	H32_HUMAN	Q71DI3	15044000	4252700	4715800
PDIA6	Protein disulfide-isomerase A6	PDIA6_HUMAN	Q15084	15015000	76332000	51916000
CPT1A	Carnitine O-palmitoyltransferase 1, liver isoform	CPT1A_HUMAN	P50416	14808000	17582000	23337000
VDAC1	Voltage-dependent anion-selective channel protein 1	VDAC1_HUMAN	P21796	14501000	43286000	38977000
SEPTIN5	Septin-5	SEPT5_HUMAN	Q99719	14250000	14279000	14057000
TPI1	Triosephosphate isomerase	TPIS_HUMAN	P60174	14044000	67415000	72207000
CDC42	Cell division control protein 42 homolog	CDC42_HUMAN	P60953	13972000	33367000	52550000
ETFA	Electron transfer flavoprotein subunit alpha, mitochondrial	ETFA_HUMAN	P13804	13964000	12826000	13527000
GYS1	Glycogen [starch] synthase, muscle	GYS1_HUMAN	P13807	13747000	11955000	2808400
ARHGAP1	Rho GTPase-activating protein 1	RHG01_HUMAN	Q07960	13667000	17149000	15869000
PCBP1	Poly(rC)-binding protein 1	PCBP1_HUMAN	Q15365	13619000	4889300	4053800
RAB27B	Ras-related protein Rab-27B	RB27B_HUMAN	O00194	13439000	61377000	83340000
FASN	Fatty acid synthase	FAS_HUMAN	P49327	13278000	9101800	15711000
CSK	Tyrosine-protein kinase CSK	CSK_HUMAN	P41240	13194000	12990000	14583000
DPYSL2	Dihydropyrimidinase-related protein 2	DPYL2_HUMAN	Q16555	13140000	14591000	12556000
CNDP2	Cytosolic non-specific dipeptidase	CNDP2_HUMAN	Q96KP4	12925000	8842300	10619000
ARL8B	ADP-ribosylation factor-like protein 8B	ARL8B_HUMAN	Q9NVJ2	12358000	16157000	18911000
KRT5	Keratin, type II cytoskeletal 5	K2C5_HUMAN	P13647	12203000	1272800	0
MDH1	Malate dehydrogenase, cytoplasmic	MDHC_HUMAN	P40925	12194000	8234400	7996600
RAC2	Ras-related C3 botulinum toxin substrate 2	RAC2_HUMAN	P15153	12097000	9014400	12021000
CCT5	T-complex protein 1 subunit epsilon	TCPE_HUMAN	P48643	12079000	14185000	19595000
SND1	Staphylococcal nuclease domain-containing protein 1	SND1_HUMAN	Q7KZF4	12017000	19369000	18785000
ANXA3	Annexin A3	ANXA3_HUMAN	P12429	11938000	5846100	5067900
AMPD2	AMP deaminase 2	AMPD2_HUMAN	Q01433	11885000	6201000	5342600
TMED10	Transmembrane emp24 domain-containing protein 10	TMEDA_HUMAN	P49755	11701000	24285000	26518000
PDLIM5	PDZ and LIM domain protein 5	PDLI5_HUMAN	Q96HC4	11572000	5996300	5136500
FLII	Protein flightless-1 homolog	FLII_HUMAN	Q13045	11553000	13532000	15786000
CAPZA2	F-actin-capping protein subunit alpha-2	CAZA2_HUMAN	P47755	11488000	26061000	22273000
TUFM	Elongation factor Tu, mitochondrial	EFTU_HUMAN	P49411	11427000	21165000	22935000
PPIF	Peptidyl-prolyl cis-trans isomerase F, mitochondrial	PPIF_HUMAN	P30405	11287000	33549000	26673000
SERPINH1	Serpin H1	SERPH_HUMAN	P50454	11273000	5812100	8219800
PPP1CB	Serine/threonine-protein phosphatase PP1-beta catalytic subunit	PP1B_HUMAN	P62140	11248000	3361100	3146800
FN3K	Fructosamine-3-kinase	FN3K_HUMAN	Q9H479	11128000	3692100	6497200
ERAP1	Endoplasmic reticulum aminopeptidase 1	ERAP1_HUMAN	Q9NZ08	11127000	12809000	10992000
DARS1	Aspartate--tRNA ligase, cytoplasmic	SYDC_HUMAN	P14868	11087000	8886700	9157700
GTPBP2	GTP-binding protein 2	GTPB2_HUMAN	Q9BX10	10948000	4859500	4352100
ACLY	ATP-citrate synthase	ACLY_HUMAN	P53396	10911000	20289000	20429000
EIF4A1	Eukaryotic initiation factor 4A-I	IF4A1_HUMAN	P60842	10840000	18082000	16825000
GDI2	Rab GDP dissociation inhibitor beta	GDIB_HUMAN	P50395	10643000	22114000	14282000
RAN	GTP-binding nuclear protein Ran	RAN_HUMAN	P62826	10596000	5825300	7645200
ATP1A1	Sodium/potassium-transporting ATPase subunit alpha-1	AT1A1_HUMAN	P05023	10556000	4193200	3985400
RAB10	Ras-related protein Rab-10	RAB10_HUMAN	P61026	10511000	27303000	36132000
COPA	Coatomer subunit alpha	COPA_HUMAN	P53621	10428000	27824000	26561000
TKT	Transketolase	TKT_HUMAN	P29401	10259000	17734000	20361000
ENDOD1	Endonuclease domain-containing 1 protein	ENDD1_HUMAN	O94919	10224000	27083000	23784000
NME2	Nucleoside diphosphate kinase B	NDKB_HUMAN	P22392	10142000	29118000	37615000
KPNB1	Importin subunit beta-1	IMB1_HUMAN	Q14974	10120000	8325700	7348300
RAB32	Ras-related protein Rab-32	RAB32_HUMAN	Q13637	10080000	12756000	14549000
GANAB	Neutral alpha-glucosidase AB	GANAB_HUMAN	Q14697	10072000	62145000	80611000
ADH5	Alcohol dehydrogenase class-3	ADHX_HUMAN	P11766	9940600	6567100	6519500
PFKL	ATP-dependent 6-phosphofructokinase, liver type	PFKAL_HUMAN	P17858	9902500	6396300	4857600
TYMP	Thymidine phosphorylase	TYPH_HUMAN	P19971	9892600	2865300	2395200
PPP1CA	Serine/threonine-protein phosphatase PP1-alpha catalytic subunit	PP1A_HUMAN	P62136	9796600	23972000	20788000
RAB5C	Ras-related protein Rab-5C	RAB5C_HUMAN	P51148	9774700	23039000	21918000
PYGL	Glycogen phosphorylase, liver form	PYGL_HUMAN	P06737	9654400	27567000	25605000
UQCRC1	Cytochrome b-c1 complex subunit 1, mitochondrial	QCR1_HUMAN	P31930	9593700	16755000	11105000
MMRN1	Multimerin-1	MMRN1_HUMAN	Q13201	9472900	344020000	281010000
GNA13	Guanine nucleotide-binding protein subunit alpha-13	GNA13_HUMAN	Q14344	9355400	10435000	11570000
APPL2	DCC-interacting protein 13-beta	DP13B_HUMAN	Q8NEU8	9318700	5622600	6668200
DIAPH1	Protein diaphanous homolog 1	DIAP1_HUMAN	O60610	9134200	20134000	26925000
MYL3	Myosin light chain 3	MYL3_HUMAN	P08590	9069600	5169400	7783400
PHB2	Prohibitin-2	PHB2_HUMAN	Q99623	9045800	22139000	21594000
PSMA6	Proteasome subunit alpha type-6	PSA6_HUMAN	P60900	9006400	5652200	5672000
SLC25A6	ADP/ATP translocase 3	ADT3_HUMAN	P12236	8999000	17182000	19646000
OXCT1	Succinyl-CoA:3-ketoacid coenzyme A transferase 1, mitochondrial	SCOT1_HUMAN	P55809	8945300	3485800	3187900
UBASH3B	Ubiquitin-associated and SH3 domain-containing protein B	UBS3B_HUMAN	Q8TF42	8925900	12012000	12520000
PRKACB	cAMP-dependent protein kinase catalytic subunit beta	KAPCB_HUMAN	P22694	8879700	18550000	20188000
ESD	S-formylglutathione hydrolase	ESTD_HUMAN	P10768	8845600	3246900	4991900
ACTR1A	Alpha-centractin	ACTZ_HUMAN	P61163	8794800	18284000	15669000
ANXA11	Annexin A11	ANX11_HUMAN	P50995	8774800	11763000	10270000
SPTBN1	Spectrin beta chain, non-erythrocytic 1	SPTB2_HUMAN	Q01082	8769500	28433000	43456000
ETFB	Electron transfer flavoprotein subunit beta	ETFB_HUMAN	P38117	8737600	3980200	4021200
PDCD6IP	Programmed cell death 6-interacting protein	PDC6I_HUMAN	Q8WUM4	8663200	9800200	13478000
GMFG	Glia maturation factor gamma	GMFG_HUMAN	O60234	8662200	5607000	6660300
ERP44	Endoplasmic reticulum resident protein 44	ERP44_HUMAN	Q9BS26	8509500	16140000	13016000
AARS1	Alanine--tRNA ligase, cytoplasmic	SYAC_HUMAN	P49588	8454300	5676000	9146400
RALB	Ras-related protein Ral-B	RALB_HUMAN	P11234	8289900	21388000	21210000
TAP2	Antigen peptide transporter 2	TAP2_HUMAN	Q03519	8235500	2354000	3407400
SKAP2	Src kinase-associated phosphoprotein 2	SKAP2_HUMAN	O75563	8206800	11029000	9641500
ACADVL	Very long-chain specific acyl-CoA dehydrogenase, mitochondrial	ACADV_HUMAN	P49748	8097000	18743000	21148000
PDE5A	cGMP-specific 3',5'-cyclic phosphodiesterase	PDE5A_HUMAN	O76074	8016200	26498000	32637000
EHD1	EH domain-containing protein 1	EHD1_HUMAN	Q9H4M9	7962300	23901000	25720000
BCAP31	B-cell receptor-associated protein 31	BAP31_HUMAN	P51572	7954600	30463000	24821000
PRDX6	Peroxiredoxin-6	PRDX6_HUMAN	P30041	7912800	60102000	68235000
MAOB	Amine oxidase [flavin-containing] B	AOFB_HUMAN	P27338	7867400	19645000	21079000
COX6C	Cytochrome c oxidase subunit 6C	COX6C_HUMAN	P09669	7759300	7326000	7676300
IGHG2	Immunoglobulin heavy constant gamma 2	IGHG2_HUMAN	P01859	7737600	1914300	1690500
PRKCD	Protein kinase C delta type	KPCD_HUMAN	Q05655	7719900	11169000	11002000
PDLIM7	PDZ and LIM domain protein 7	PDLI7_HUMAN	Q9NR12	7663800	14021000	15305000
IGHA1	Immunoglobulin heavy constant alpha 1	IGHA1_HUMAN	P01876	7590800	1523700	1989000
PIP4K2A	Phosphatidylinositol 5-phosphate 4-kinase type-2 alpha	PI42A_HUMAN	P48426	7528000	18175000	20180000
COTL1	Coactosin-like protein	COTL1_HUMAN	Q14019	7510600	20755000	9346200
ARHGAP45	Rho GTPase-activating protein 45	HMHA1_HUMAN	Q92619	7438100	12851000	13513000
DCTN1	Dynactin subunit 1	DCTN1_HUMAN	Q14203	7406800	10843000	6337400
S100A4	Protein S100-A4	S10A4_HUMAN	P26447	7287400	12646000	9546300
KIF5B	Kinesin-1 heavy chain	KINH_HUMAN	P33176	7277600	4626700	4515800
PLG	Plasminogen	PLMN_HUMAN	P00747	7214100	5941600	7635200
MYH3	Myosin-3	MYH3_HUMAN	P11055	7207800	0	447230
MPP1	55 kDa erythrocyte membrane protein	EM55_HUMAN	Q00013	7196000	8805600	10060000
SUCLA2	Succinate--CoA ligase [ADP-forming] subunit beta, mitochondrial	SUCB1_HUMAN	Q9P2R7	7129400	2607700	2488800
LAP3	Cytosol aminopeptidase	AMPL_HUMAN	P28838	7079500	6632100	9193800
SYTL4	Synaptotagmin-like protein 4	SYTL4_HUMAN	Q96C24	7079100	17403000	20790000
TST	Thiosulfate sulfurtransferase	THTR_HUMAN	Q16762	7055500	20474000	22384000
NBEAL2	Neurobeachin-like protein 2	NBEL2_HUMAN	Q6ZNJ1	6983000	7786300	8343800
HPSE	Heparanase	HPSE_HUMAN	Q9Y251	6952100	11195000	13980000
LAMP1	Lysosome-associated membrane glycoprotein 1	LAMP1_HUMAN	P11279	6950100	4038800	3620800
ME2	NAD-dependent malic enzyme, mitochondrial	MAOM_HUMAN	P23368	6926900	22454000	29855000
STIP1	Stress-induced-phosphoprotein 1	STIP1_HUMAN	P31948	6898700	18696000	21154000
UGGT1	UDP-glucose:glycoprotein glucosyltransferase 1	UGGG1_HUMAN	Q9NYU2	6845700	28983000	37120000
AP2A1	AP-2 complex subunit alpha-1	AP2A1_HUMAN	O95782	6825500	5921700	6412700
FHOD1	FH1/FH2 domain-containing protein 1	FHOD1_HUMAN	Q9Y613	6822700	14009000	21261000
DECR1	2,4-dienoyl-CoA reductase [(3E)-enoyl-CoA-producing], mitochondrial	DECR_HUMAN	Q16698	6773200	14884000	9374100
PPM1F	Protein phosphatase 1F	PPM1F_HUMAN	P49593	6767400	4388400	1338500
C3	Complement C3	CO3_HUMAN	P01024	6742300	3969500	4042800
PRKAR2B	cAMP-dependent protein kinase type II-beta regulatory subunit	KAP3_HUMAN	P31323	6718800	6201100	4318100
ATP6V1A	V-type proton ATPase catalytic subunit A	VATA_HUMAN	P38606	6673800	14359000	21790000
DNM2	Dynamin-2	DYN2_HUMAN	P50570	6673000	6258000	6956100
GSPT1	Eukaryotic peptide chain release factor GTP-binding subunit ERF3A	ERF3A_HUMAN	P15170	6634400	2485900	6190000
PSMA1	Proteasome subunit alpha type-1	PSA1_HUMAN	P25786	6592900	3451100	8346200
DOK2	Docking protein 2	DOK2_HUMAN	O60496	6497000	2105600	3494300
ARHGDIA	Rho GDP-dissociation inhibitor 1	GDIR1_HUMAN	P52565	6432400	16406000	19123000
APRT	Adenine phosphoribosyltransferase	APT_HUMAN	P07741	6410600	2354100	1092700
LTBP1	Latent-transforming growth factor beta-binding protein 1	LTBP1_HUMAN	Q14766	6399300	120510000	144460000
RASGRP2	RAS guanyl-releasing protein 2	GRP2_HUMAN	Q7LDG7	6359600	20373000	20250000
TXNL1	Thioredoxin-like protein 1	TXNL1_HUMAN	O43396	6314800	7356300	9357300
PCYOX1L	Prenylcysteine oxidase-like	PCYXL_HUMAN	Q8NBM8	6292600	10717000	17764000
F5	Coagulation factor V	FA5_HUMAN	P12259	6285100	91102000	100890000
ESYT1	Extended synaptotagmin-1	ESYT1_HUMAN	Q9BSJ8	6281900	25421000	23748000
ESAM	Endothelial cell-selective adhesion molecule	ESAM_HUMAN	Q96AP7	6269200	5279100	3933400
BSG	Basigin	BASI_HUMAN	P35613	6231300	3540900	4108900
ARPC5	Actin-related protein 2/3 complex subunit 5	ARPC5_HUMAN	O15511	6210800	16961000	12062000
KRAS	GTPase KRas	RASK_HUMAN	P01116	6180600	4335500	4144800
XPNPEP1	Xaa-Pro aminopeptidase 1	XPP1_HUMAN	Q9NQW7	6026900	5641800	6119100
GSTK1	Glutathione S-transferase kappa 1	GSTK1_HUMAN	Q9Y2Q3	5980700	2345900	2078900
ARL6IP5	PRA1 family protein 3	PRAF3_HUMAN	O75915	5937000	34403000	27947000
CKAP5	Cytoskeleton-associated protein 5	CKAP5_HUMAN	Q14008	5901900	10209000	13367000
CANX	Calnexin	CALX_HUMAN	P27824	5813900	64509000	73600000
NAPA	Alpha-soluble NSF attachment protein	SNAA_HUMAN	P54920	5808600	19386000	14286000
MAPK14	Mitogen-activated protein kinase 14	MK14_HUMAN	Q16539	5804000	3893100	3430100
COX4I1	Cytochrome c oxidase subunit 4 isoform 1, mitochondrial	COX41_HUMAN	P13073	5782300	13203000	16481000
PPP2R1A	Serine/threonine-protein phosphatase 2A 65 kDa regulatory subunit A alpha isoform	2AAA_HUMAN	P30153	5761700	4321900	2743000
DOK3	Docking protein 3	DOK3_HUMAN	Q7L591	5744600	3283500	2764500
RGS18	Regulator of G-protein signaling 18	RGS18_HUMAN	Q9NS28	5678500	4375800	4009400
ECH1	Delta(3,5)-Delta(2,4)-dienoyl-CoA isomerase, mitochondrial	ECH1_HUMAN	Q13011	5641200	15658000	14728000
SQOR	Sulfide:quinone oxidoreductase, mitochondrial	SQOR_HUMAN	Q9Y6N5	5536700	9449400	6259200
PNP	Purine nucleoside phosphorylase	PNPH_HUMAN	P00491	5523300	34963000	44912000
HPX	Hemopexin	HEMO_HUMAN	P02790	5483400	2338200	4708200
SCCPDH	Saccharopine dehydrogenase-like oxidoreductase	SCPDL_HUMAN	Q8NBX0	5453500	5388400	4493300
NCKAP1	Nck-associated protein 1	NCKP1_HUMAN	Q9Y2A7	5436600	8947700	10274000
CLIC4	Chloride intracellular channel protein 4	CLIC4_HUMAN	Q9Y696	5393700	3920500	4519300
YARS1	Tyrosine--tRNA ligase, cytoplasmic	SYYC_HUMAN	P54577	5373900	6187300	12726000
MYL2	Myosin regulatory light chain 2, ventricular/cardiac muscle isoform	MLRV_HUMAN	P10916	5350800	0	162610
CYB5R1	NADH-cytochrome b5 reductase 1	NB5R1_HUMAN	Q9UHQ9	5348600	5226200	8496400
RAB18	Ras-related protein Rab-18	RAB18_HUMAN	Q9NP72	5337500	5700000	8066100
RSU1	Ras suppressor protein 1	RSU1_HUMAN	Q15404	5336600	141310000	139880000
GMPR	GMP reductase 1	GMPR1_HUMAN	P36959	5280100	2623700	2716800
PRDX4	Peroxiredoxin-4	PRDX4_HUMAN	Q13162	5262100	26843000	19915000
KALRN	NA	A0A804HKJ7_HUMAN	A0A804HKJ7	5260800	5479800	7149800
ENO2	Gamma-enolase	ENOG_HUMAN	P09104	5249600	1874200	2437200
PSMA3	Proteasome subunit alpha type-3	PSA3_HUMAN	P25788	5212000	3773200	4276300
FYB1	FYN-binding protein 1	FYB1_HUMAN	O15117	5129800	10872000	7969400
UROD	Uroporphyrinogen decarboxylase	DCUP_HUMAN	P06132	5103800	987060	1281000
DAAM1	Disheveled-associated activator of morphogenesis 1	DAAM1_HUMAN	Q9Y4D1	5074000	13043000	16143000
IDH1	Isocitrate dehydrogenase [NADP] cytoplasmic	IDHC_HUMAN	O75874	5026400	8584800	5504800
SUCLG1	Succinate--CoA ligase [ADP/GDP-forming] subunit alpha, mitochondrial	SUCA_HUMAN	P53597	5012300	2058600	1539000
MLEC	Malectin	MLEC_HUMAN	Q14165	5007900	22939000	33970000
PEBP1	Phosphatidylethanolamine-binding protein 1	PEBP1_HUMAN	P30086	5006100	7851400	6514900
SEC23A	Protein transport protein Sec23A	SC23A_HUMAN	Q15436	5002000	1980600	3006000
MYO1C	Unconventional myosin-Ic	MYO1C_HUMAN	O00159	4996500	2804500	2767800
TOR4A	Torsin-4A	TOR4A_HUMAN	Q9NXH8	4959500	8540200	11693000
OLA1	Obg-like ATPase 1	OLA1_HUMAN	Q9NTK5	4949200	1836800	3253000
PDHB	Pyruvate dehydrogenase E1 component subunit beta, mitochondrial	ODPB_HUMAN	P11177	4926300	5864200	5965400
DLD	Dihydrolipoyl dehydrogenase, mitochondrial	DLDH_HUMAN	P09622	4920900	14377000	13895000
PSMA7	Proteasome subunit alpha type-7	PSA7_HUMAN	O14818	4890000	7794700	8076000
GOT2	Aspartate aminotransferase, mitochondrial	AATM_HUMAN	P00505	4883900	14760000	15849000
GRB2	Growth factor receptor-bound protein 2	GRB2_HUMAN	P62993	4878500	8176300	7774200
ABHD16A	Phosphatidylserine lipase ABHD16A	ABHGA_HUMAN	O95870	4869300	14953000	20961000
EEF2	Elongation factor 2	EF2_HUMAN	P13639	4859300	903360	1362600
STRAP	Serine-threonine kinase receptor-associated protein	STRAP_HUMAN	Q9Y3F4	4844300	5384200	5964400
SERPINC1	Antithrombin-III	ANT3_HUMAN	P01008	4822400	0	0
ANO6	Anoctamin-6	ANO6_HUMAN	Q4KMQ2	4816700	9055200	12193000
USP14	Ubiquitin carboxyl-terminal hydrolase 14	UBP14_HUMAN	P54578	4793500	3594700	4719200
IVD	Isovaleryl-CoA dehydrogenase, mitochondrial	IVD_HUMAN	P26440	4786900	3890700	5900100
UBA7	Ubiquitin-like modifier-activating enzyme 7	UBA7_HUMAN	P41226	4781000	5374400	13051000
TMEM30A	Cell cycle control protein 50A	CC50A_HUMAN	Q9NV96	4738800	2032600	1753100
TRIM58	E3 ubiquitin-protein ligase TRIM58	TRI58_HUMAN	Q8NG06	4709000	11059000	13713000
MPIG6B	NA	A0A140T9L8_HUMAN	A0A140T9L8	4678400	33262000	26731000
IGKC	Immunoglobulin kappa constant	IGKC_HUMAN	P01834	4667700	2003200	2134400
PDIA5	Protein disulfide-isomerase A5	PDIA5_HUMAN	Q14554	4663400	37827000	36724000
APMAP	Adipocyte plasma membrane-associated protein	APMAP_HUMAN	Q9HDC9	4660500	2893600	3447600
TMED9	Transmembrane emp24 domain-containing protein 9	TMED9_HUMAN	Q9BVK6	4647200	6814400	4932100
DLST	Dihydrolipoyllysine-residue succinyltransferase component of 2-oxoglutarate dehydrogenase complex, mitochondrial	ODO2_HUMAN	P36957	4634500	4971100	3961600
GRHPR	Glyoxylate reductase/hydroxypyruvate reductase	GRHPR_HUMAN	Q9UBQ7	4612000	2215100	2530900
ANK1	Ankyrin-1	ANK1_HUMAN	P16157	4603200	1443000	1320300
NPEPPS	Puromycin-sensitive aminopeptidase	PSA_HUMAN	P55786	4601900	5156700	9206800
YES1	Tyrosine-protein kinase Yes	YES_HUMAN	P07947	4601200	1834900	1852100
SNAP23	Synaptosomal-associated protein 23	SNP23_HUMAN	O00161	4587900	6013700	4832200
GNAZ	Guanine nucleotide-binding protein G(z) subunit alpha	GNAZ_HUMAN	P19086	4585800	9188300	8978400
SERPINA1	Alpha-1-antitrypsin	A1AT_HUMAN	P01009	4563900	1080500	1149300
NAPRT	Nicotinate phosphoribosyltransferase	PNCB_HUMAN	Q6XQN6	4556100	1614300	1306300
ATP2C1	Calcium-transporting ATPase type 2C member 1	AT2C1_HUMAN	P98194	4553100	9253100	7764000
VIM	Vimentin	VIME_HUMAN	P08670	4548500	0	0
PHB1	Prohibitin 1	PHB1_HUMAN	P35232	4533400	5976700	4244500
AHCYL2	Adenosylhomocysteinase 3	SAHH3_HUMAN	Q96HN2	4524700	2676800	2658400
GIT1	ARF GTPase-activating protein GIT1	GIT1_HUMAN	Q9Y2X7	4508000	886760	1832100
AK3	GTP:AMP phosphotransferase AK3, mitochondrial	KAD3_HUMAN	Q9UIJ7	4485200	2432300	2202700
RTCB	RNA-splicing ligase RtcB homolog	RTCB_HUMAN	Q9Y3I0	4453600	972170	2085500
CASS4	Cas scaffolding protein family member 4	CASS4_HUMAN	Q9NQ75	4444900	3684600	4845700
TXNDC5	Thioredoxin domain-containing protein 5	TXND5_HUMAN	Q8NBS9	4425400	10551000	9629400
TUBB8	Tubulin beta-8 chain	TBB8_HUMAN	Q3ZCM7	4389600	21883000	22855000
TPM1	NA	H7BYY1_HUMAN	H7BYY1	4289700	165680000	109300000
PRDX5	Peroxiredoxin-5, mitochondrial	PRDX5_HUMAN	P30044	4279700	5937300	6093800
PAICS	Bifunctional phosphoribosylaminoimidazole carboxylase/phosphoribosylaminoimidazole succinocarboxamide synthetase	PUR6_HUMAN	P22234	4278100	2381400	3602500
PA2G4	Proliferation-associated protein 2G4	PA2G4_HUMAN	Q9UQ80	4263400	5472900	4402800
M6PR	Cation-dependent mannose-6-phosphate receptor	MPRD_HUMAN	P20645	4252600	11233000	13799000
SARS1	Serine--tRNA ligase, cytoplasmic	SYSC_HUMAN	P49591	4252200	4334300	4223900
STAT5B	Signal transducer and activator of transcription 5B	STA5B_HUMAN	P51692	4238400	4633600	4806100
HNRNPK	Heterogeneous nuclear ribonucleoprotein K	HNRPK_HUMAN	P61978	4214900	2715400	2309500
COL4A2	Collagen alpha-2(IV) chain	CO4A2_HUMAN	P08572	4199700	0	0
EIF2S1	Eukaryotic translation initiation factor 2 subunit 1	IF2A_HUMAN	P05198	4170500	2992500	3346100
ABI1	Abl interactor 1	ABI1_HUMAN	Q8IZP0	4169400	5140700	9809300
PRKG1	cGMP-dependent protein kinase 1	KGP1_HUMAN	Q13976	4154800	6073400	7053000
PDLIM1	PDZ and LIM domain protein 1	PDLI1_HUMAN	O00151	4128400	27641000	22333000
FDPS	Farnesyl pyrophosphate synthase	FPPS_HUMAN	P14324	4106000	3016400	2846000
DSP	Desmoplakin	DESP_HUMAN	P15924	4105800	0	0
PAFAH1B1	Platelet-activating factor acetylhydrolase IB subunit beta	LIS1_HUMAN	P43034	4088900	8527700	9416300
ROCK1	Rho-associated protein kinase 1	ROCK1_HUMAN	Q13464	4056200	3288300	6641500
AHCY	Adenosylhomocysteinase	SAHH_HUMAN	P23526	4054400	2029800	2536700
STIM1	Stromal interaction molecule 1	STIM1_HUMAN	Q13586	4029400	36232000	38029000
MYCT1	Myc target protein 1	MYCT1_HUMAN	Q8N699	3968000	2255200	1844600
RHBDF2	Inactive rhomboid protein 2	RHDF2_HUMAN	Q6PJF5	3954300	0	0
UNC45A	Protein unc-45 homolog A	UN45A_HUMAN	Q9H3U1	3951000	7477300	4313900
ANXA2	Annexin A2	ANXA2_HUMAN	P07355	3911800	2104800	1234500
AP1B1	AP-1 complex subunit beta-1	AP1B1_HUMAN	Q10567	3902700	10605000	14915000
STK24	Serine/threonine-protein kinase 24	STK24_HUMAN	Q9Y6E0	3889600	6528700	8029600
APOE	Apolipoprotein E	APOE_HUMAN	P02649	3874500	1425900	3334100
APEH	Acylamino-acid-releasing enzyme	ACPH_HUMAN	P13798	3868200	1899900	2453800
COL4A1	Collagen alpha-1(IV) chain	CO4A1_HUMAN	P02462	3823900	0	0
ACADSB	Short/branched chain specific acyl-CoA dehydrogenase, mitochondrial	ACDSB_HUMAN	P45954	3818100	1579000	1466600
FKBP1A	Peptidyl-prolyl cis-trans isomerase FKBP1A	FKB1A_HUMAN	P62942	3795400	7091700	6518300
GARS1	Glycine--tRNA ligase	GARS_HUMAN	P41250	3789700	5774400	6825800
EML2	Echinoderm microtubule-associated protein-like 2	EMAL2_HUMAN	O95834	3784800	3961000	3121800
TGFB1I1	Transforming growth factor beta-1-induced transcript 1 protein	TGFI1_HUMAN	O43294	3778400	3820800	3158800
DCTN4	Dynactin subunit 4	DCTN4_HUMAN	Q9UJW0	3774800	1674800	1694500
CHCHD3	MICOS complex subunit MIC19	MIC19_HUMAN	Q9NX63	3765900	4092400	5833700
NCKAP1L	Nck-associated protein 1-like	NCKPL_HUMAN	P55160	3758600	4094200	6423700
AP2M1	AP-2 complex subunit mu	AP2M1_HUMAN	Q96CW1	3747900	4078900	6769800
VAMP8	Vesicle-associated membrane protein 8	VAMP8_HUMAN	Q9BV40	3721600	2965600	3370400
SPCS2	Signal peptidase complex subunit 2	SPCS2_HUMAN	Q15005	3714900	5442900	4485900
RAP2B	Ras-related protein Rap-2b	RAP2B_HUMAN	P61225	3714000	13283000	13317000
TMX1	Thioredoxin-related transmembrane protein 1	TMX1_HUMAN	Q9H3N1	3712100	6124400	8708900
DBNL	Drebrin-like protein	DBNL_HUMAN	Q9UJU6	3708800	19540000	13309000
PGM2	Phosphopentomutase	PGM2_HUMAN	Q96G03	3703400	8926800	7852100
AK1	Adenylate kinase isoenzyme 1	KAD1_HUMAN	P00568	3696400	2584300	2295800
KPRP	Keratinocyte proline-rich protein	KPRP_HUMAN	Q5T749	3681700	0	0
PTP4A2	Protein tyrosine phosphatase type IVA 2	TP4A2_HUMAN	Q12974	3676900	1687900	1049700
AGPS	Alkyldihydroxyacetonephosphate synthase, peroxisomal	ADAS_HUMAN	O00116	3669700	2802400	2228200
SDHA	Succinate dehydrogenase [ubiquinone] flavoprotein subunit, mitochondrial	SDHA_HUMAN	P31040	3657400	6002600	8633600
EIF3B	Eukaryotic translation initiation factor 3 subunit B	EIF3B_HUMAN	P55884	3653800	1964700	1692600
CPT2	Carnitine O-palmitoyltransferase 2, mitochondrial	CPT2_HUMAN	P23786	3636200	1417500	1350200
ASAP1	Arf-GAP with SH3 domain, ANK repeat and PH domain-containing protein 1	ASAP1_HUMAN	Q9ULH1	3635900	2244500	2119500
LY6G6F	Lymphocyte antigen 6 complex locus protein G6f	LY66F_HUMAN	Q5SQ64	3626400	27357000	26012000
VPS35	Vacuolar protein sorting-associated protein 35	VPS35_HUMAN	Q96QK1	3553500	1821800	3153100
HYOU1	Hypoxia up-regulated protein 1	HYOU1_HUMAN	Q9Y4L1	3527000	23831000	29915000
ADD1	Alpha-adducin	ADDA_HUMAN	P35611	3523200	1489200	2000300
RUVBL1	RuvB-like 1	RUVB1_HUMAN	Q9Y265	3514600	2031900	1574300
ATP5F1C	ATP synthase subunit gamma, mitochondrial	ATPG_HUMAN	P36542	3507900	18181000	14947000
ARF4	ADP-ribosylation factor 4	ARF4_HUMAN	P18085	3468800	5639600	7298500
EIF2S3	Eukaryotic translation initiation factor 2 subunit 3	IF2G_HUMAN	P41091	3454400	2446100	3279600
RNH1	Ribonuclease inhibitor	RINI_HUMAN	P13489	3438100	3524700	3384000
DHCR7	7-dehydrocholesterol reductase	DHCR7_HUMAN	Q9UBM7	3434400	700460	559270
ACADM	Medium-chain specific acyl-CoA dehydrogenase, mitochondrial	ACADM_HUMAN	P11310	3417000	7870000	7060800
ITPR1	Inositol 1,4,5-trisphosphate receptor type 1	ITPR1_HUMAN	Q14643	3405200	12488000	16964000
APOB	Apolipoprotein B-100	APOB_HUMAN	P04114	3405000	967240	1469500
PTK2	Focal adhesion kinase 1	FAK1_HUMAN	Q05397	3373200	3628100	4756100
PPM1A	Protein phosphatase 1A	PPM1A_HUMAN	P35813	3348800	4606600	5441200
PRKAA1	5'-AMP-activated protein kinase catalytic subunit alpha-1	AAPK1_HUMAN	Q13131	3346300	1551300	1498000
CBR1	Carbonyl reductase [NADPH] 1	CBR1_HUMAN	P16152	3341500	1840900	1826000
ANXA4	Annexin A4	ANXA4_HUMAN	P09525	3336400	3863400	3854200
FH	Fumarate hydratase, mitochondrial	FUMH_HUMAN	P07954	3330600	8824200	8847100
ETF1	Eukaryotic peptide chain release factor subunit 1	ERF1_HUMAN	P62495	3282500	1919400	1777200
RHOG	Rho-related GTP-binding protein RhoG	RHOG_HUMAN	P84095	3279900	2606500	2531700
TMED7	Transmembrane emp24 domain-containing protein 7	TMED7_HUMAN	Q9Y3B3	3268100	7353700	8612400
SEPTIN9	Septin-9	SEPT9_HUMAN	Q9UHD8	3252500	0	0
ADD3	Gamma-adducin	ADDG_HUMAN	Q9UEY8	3209400	1429500	1050700
RTN4	Reticulon-4	RTN4_HUMAN	Q9NQC3	3156600	61721000	107670000
ERP29	Endoplasmic reticulum resident protein 29	ERP29_HUMAN	P30040	3155500	11833000	6422200
TARS1	Threonine--tRNA ligase 1, cytoplasmic	SYTC_HUMAN	P26639	3121800	2303700	5425600
ATP8A1	Phospholipid-transporting ATPase IA	AT8A1_HUMAN	Q9Y2Q0	3115000	3084100	6863400
PSMC2	26S proteasome regulatory subunit 7	PRS7_HUMAN	P35998	3103800	638210	698370
PLEC	Plectin	PLEC_HUMAN	Q15149	3078200	34609000	43637000
CA2	Carbonic anhydrase 2	CAH2_HUMAN	P00918	3024900	27065000	28298000
TGFB1	Transforming growth factor beta-1 proprotein	TGFB1_HUMAN	P01137	3017000	31409000	47463000
SLC44A1	Choline transporter-like protein 1	CTL1_HUMAN	Q8WWI5	2989400	4799200	6406900
TXN	Thioredoxin	THIO_HUMAN	P10599	2981900	6240800	5742000
ACOT9	Acyl-coenzyme A thioesterase 9, mitochondrial	ACOT9_HUMAN	Q9Y305	2980300	2789100	1607300
PLCG2	1-phosphatidylinositol 4,5-bisphosphate phosphodiesterase gamma-2	PLCG2_HUMAN	P16885	2955700	2488900	2753300
CRKL	Crk-like protein	CRKL_HUMAN	P46109	2951500	3034000	4972500
HSDL1	Inactive hydroxysteroid dehydrogenase-like protein 1	HSDL1_HUMAN	Q3SXM5	2943600	992690	1659200
ANXA7	Annexin A7	ANXA7_HUMAN	P20073	2940200	4697100	5273800
SNTB1	Beta-1-syntrophin	SNTB1_HUMAN	Q13884	2931500	6767400	5469600
MYL9	Myosin regulatory light polypeptide 9	MYL9_HUMAN	P24844	2927800	83644000	79174000
LMAN1	Protein ERGIC-53	LMAN1_HUMAN	P49257	2912500	15246000	13961000
DDOST	Dolichyl-diphosphooligosaccharide--protein glycosyltransferase 48 kDa subunit	OST48_HUMAN	P39656	2891600	13214000	16168000
STT3B	Dolichyl-diphosphooligosaccharide--protein glycosyltransferase subunit STT3B	STT3B_HUMAN	Q8TCJ2	2886900	3235400	3311400
ARHGAP6	Rho GTPase-activating protein 6	RHG06_HUMAN	O43182	2878800	3951400	3372200
CHMP2A	Charged multivesicular body protein 2a	CHM2A_HUMAN	O43633	2849900	1730600	1881500
MYO18A	Unconventional myosin-XVIIIa	MY18A_HUMAN	Q92614	2840900	11374000	9488300
STRN	Striatin	STRN_HUMAN	O43815	2835000	3277700	1956300
CAPNS1	Calpain small subunit 1	CPNS1_HUMAN	P04632	2833900	2428700	1531200
ACSS1	Acetyl-coenzyme A synthetase 2-like, mitochondrial	ACS2L_HUMAN	Q9NUB1	2780400	2138900	1457800
ACOX1	Peroxisomal acyl-coenzyme A oxidase 1	ACOX1_HUMAN	Q15067	2749500	10208000	11056000
DUSP3	Dual specificity protein phosphatase 3	DUS3_HUMAN	P51452	2733700	3988200	2533100
HADHB	Trifunctional enzyme subunit beta, mitochondrial	ECHB_HUMAN	P55084	2683000	25814000	17774000
PSMB4	Proteasome subunit beta type-4	PSB4_HUMAN	P28070	2678200	1340100	2391300
MCU	Calcium uniporter protein, mitochondrial	MCU_HUMAN	Q8NE86	2658600	10941000	13162000
PSMD2	26S proteasome non-ATPase regulatory subunit 2	PSMD2_HUMAN	Q13200	2641600	1491900	2287800
SEC22B	Vesicle-trafficking protein SEC22b	SC22B_HUMAN	O75396	2641600	6339700	4230800
ATP6V0A1	V-type proton ATPase 116 kDa subunit a 1	VPP1_HUMAN	Q93050	2631800	1148400	1405900
RAB37	Ras-related protein Rab-37	RAB37_HUMAN	Q96AX2	2613200	2038500	2599200
PREP	Prolyl endopeptidase	PPCE_HUMAN	P48147	2606600	776070	496050
SERPINB1	Leukocyte elastase inhibitor	ILEU_HUMAN	P30740	2603200	58680000	65739000
SNX2	Sorting nexin-2	SNX2_HUMAN	O60749	2600800	3113000	2622800
PSME1	Proteasome activator complex subunit 1	PSME1_HUMAN	Q06323	2590500	6393900	4358300
SERPINB6	Serpin B6	SPB6_HUMAN	P35237	2589600	23439000	12318000
TC2N	Tandem C2 domains nuclear protein	TAC2N_HUMAN	Q8N9U0	2581200	1745600	2134800
BLMH	Bleomycin hydrolase	BLMH_HUMAN	Q13867	2565800	1992100	3555700
RANBP1	Ran-specific GTPase-activating protein	RANG_HUMAN	P43487	2563900	2642900	2423900
RENBP	N-acylglucosamine 2-epimerase	RENBP_HUMAN	P51606	2558100	1318500	1570500
RAB35	Ras-related protein Rab-35	RAB35_HUMAN	Q15286	2554700	815690	1099500
ARF6	ADP-ribosylation factor 6	ARF6_HUMAN	P62330	2545700	2695100	2112800
PTPN12	Tyrosine-protein phosphatase non-receptor type 12	PTN12_HUMAN	Q05209	2545500	4940500	6646000
CD84	SLAM family member 5	SLAF5_HUMAN	Q9UIB8	2545400	10673000	19011000
ATL3	Atlastin-3	ATLA3_HUMAN	Q6DD88	2544600	6148200	7717500
ASAP2	Arf-GAP with SH3 domain, ANK repeat and PH domain-containing protein 2	ASAP2_HUMAN	O43150	2541200	4912700	3998000
STEAP3	Metalloreductase STEAP3	STEA3_HUMAN	Q658P3	2532400	1577400	977190
UBE2O	(E3-independent) E2 ubiquitin-conjugating enzyme	UBE2O_HUMAN	Q9C0C9	2530800	6531400	10957000
GNB4	Guanine nucleotide-binding protein subunit beta-4	GBB4_HUMAN	Q9HAV0	2528000	6316800	4364500
LRRC47	Leucine-rich repeat-containing protein 47	LRC47_HUMAN	Q8N1G4	2490100	862810	800960
HSD17B12	Very-long-chain 3-oxoacyl-CoA reductase	DHB12_HUMAN	Q53GQ0	2430800	9659200	8311500
DAPP1	Dual adapter for phosphotyrosine and 3-phosphotyrosine and 3-phosphoinositide	DAPP1_HUMAN	Q9UN19	2423500	2572100	1051600
GBE1	1,4-alpha-glucan-branching enzyme	GLGB_HUMAN	Q04446	2412600	993250	1352500
CLEC1B	C-type lectin domain family 1 member B	CLC1B_HUMAN	Q9P126	2375200	1653900	2118200
ACOT7	Cytosolic acyl coenzyme A thioester hydrolase	BACH_HUMAN	O00154	2367600	1747600	1794900
KIAA0513	Uncharacterized protein KIAA0513	K0513_HUMAN	O60268	2358000	3883500	5039000
TM9SF3	Transmembrane 9 superfamily member 3	TM9S3_HUMAN	Q9HD45	2356100	2348100	2132600
ATIC	Bifunctional purine biosynthesis protein ATIC	PUR9_HUMAN	P31939	2353800	3121100	5197600
KRT16	Keratin, type I cytoskeletal 16	K1C16_HUMAN	P08779	2349700	0	0
GUCY1A1	Guanylate cyclase soluble subunit alpha-1	GCYA1_HUMAN	Q02108	2349100	1704100	1983900
PDHA1	Pyruvate dehydrogenase E1 component subunit alpha, somatic form, mitochondrial	ODPA_HUMAN	P08559	2327700	3219600	1700100
RRAS	Ras-related protein R-Ras	RRAS_HUMAN	P10301	2325000	3061900	2810800
AP2S1	AP-2 complex subunit sigma	AP2S1_HUMAN	P53680	2300700	1120500	1847900
NT5C3A	Cytosolic 5'-nucleotidase 3A	5NT3A_HUMAN	Q9H0P0	2284600	2653200	2942800
IMMT	MICOS complex subunit MIC60	MIC60_HUMAN	Q16891	2265300	12331000	15409000
ESYT2	Extended synaptotagmin-2	ESYT2_HUMAN	A0FGR8	2251400	11540000	11626000
DNAJB11	DnaJ homolog subfamily B member 11	DJB11_HUMAN	Q9UBS4	2244100	4108800	5975500
XPO1	Exportin-1	XPO1_HUMAN	O14980	2238200	2640900	3342100
VTA1	Vacuolar protein sorting-associated protein VTA1 homolog	VTA1_HUMAN	Q9NP79	2211700	927770	984600
UQCRC2	Cytochrome b-c1 complex subunit 2, mitochondrial	QCR2_HUMAN	P22695	2204700	16356000	10948000
STON2	Stonin-2	STON2_HUMAN	Q8WXE9	2194300	1300100	1719800
MICAL1	[F-actin]-monooxygenase MICAL1	MICA1_HUMAN	Q8TDZ2	2182800	2054400	1948800
P2RX1	P2X purinoceptor 1	P2RX1_HUMAN	P51575	2149200	5771600	5956100
PSMB8	Proteasome subunit beta type-8	PSB8_HUMAN	P28062	2137400	2875300	6843300
ARCN1	Coatomer subunit delta	COPD_HUMAN	P48444	2115900	5851300	8646300
ANXA1	Annexin A1	ANXA1_HUMAN	P04083	2115300	815100	424870
NDUFS1	NADH-ubiquinone oxidoreductase 75 kDa subunit, mitochondrial	NDUS1_HUMAN	P28331	2098600	7014500	7586400
CAND1	Cullin-associated NEDD8-dissociated protein 1	CAND1_HUMAN	Q86VP6	2096900	3868800	7391200
LRRC59	Leucine-rich repeat-containing protein 59	LRC59_HUMAN	Q96AG4	2091600	3628000	14962000
ADCY6	Adenylate cyclase type 6	ADCY6_HUMAN	O43306	2075100	2730900	2622000
CD226	CD226 antigen	CD226_HUMAN	Q15762	2074300	14673000	9170100
PTPN1	Tyrosine-protein phosphatase non-receptor type 1	PTN1_HUMAN	P18031	2061200	5650000	4882300
GCLM	Glutamate--cysteine ligase regulatory subunit	GSH0_HUMAN	P48507	2047800	2466500	2126300
HPRT1	Hypoxanthine-guanine phosphoribosyltransferase	HPRT_HUMAN	P00492	2041900	1478400	3261500
SLC25A11	Mitochondrial 2-oxoglutarate/malate carrier protein	M2OM_HUMAN	Q02978	2039100	7920800	14763000
GMPPB	Mannose-1-phosphate guanyltransferase beta	GMPPB_HUMAN	Q9Y5P6	2023900	1037200	1271200
STXBP5	Syntaxin-binding protein 5	STXB5_HUMAN	Q5T5C0	2020800	2138100	3332500
FYN	Tyrosine-protein kinase Fyn	FYN_HUMAN	P06241	2016600	1751600	2582800
RAB3GAP1	Rab3 GTPase-activating protein catalytic subunit	RB3GP_HUMAN	Q15042	2010500	774000	1201700
DNAJA2	DnaJ homolog subfamily A member 2	DNJA2_HUMAN	O60884	1987500	741740	1005200
PTPRJ	Receptor-type tyrosine-protein phosphatase eta	PTPRJ_HUMAN	Q12913	1987400	30138000	24195000
USP9X	Probable ubiquitin carboxyl-terminal hydrolase FAF-X	USP9X_HUMAN	Q93008	1982200	496010	507350
LMAN2	Vesicular integral-membrane protein VIP36	LMAN2_HUMAN	Q12907	1971000	6047200	24798000
HECTD3	E3 ubiquitin-protein ligase HECTD3	HECD3_HUMAN	Q5T447	1961300	730780	1063300
ALDH16A1	Aldehyde dehydrogenase family 16 member A1	A16A1_HUMAN	Q8IZ83	1931700	888780	899240
PLA2G4A	Cytosolic phospholipase A2	PA24A_HUMAN	P47712	1921000	1404000	1632300
TBC1D15	TBC1 domain family member 15	TBC15_HUMAN	Q8TC07	1920600	692670	1151000
CDC42BPB	Serine/threonine-protein kinase MRCK beta	MRCKB_HUMAN	Q9Y5S2	1917100	4109800	6249200
IMPA1	Inositol monophosphatase 1	IMPA1_HUMAN	P29218	1905700	1213500	1135600
ITPR2	Inositol 1,4,5-trisphosphate receptor type 2	ITPR2_HUMAN	Q14571	1901100	2996000	4698200
UPF1	Regulator of nonsense transcripts 1	RENT1_HUMAN	Q92900	1895000	913510	1280900
ZZEF1	Zinc finger ZZ-type and EF-hand domain-containing protein 1	ZZEF1_HUMAN	O43149	1893800	803410	1339200
MOB3C	MOB kinase activator 3C	MOB3C_HUMAN	Q70IA8	1882000	736960	0
SPTB	Spectrin beta chain, erythrocytic	SPTB1_HUMAN	P11277	1870400	21531000	22262000
RPN2	Dolichyl-diphosphooligosaccharide--protein glycosyltransferase subunit 2	RPN2_HUMAN	P04844	1864700	24491000	18469000
PRKCSH	Glucosidase 2 subunit beta	GLU2B_HUMAN	P14314	1858700	12928000	8247000
ANXA5	Annexin A5	ANXA5_HUMAN	P08758	1858100	10116000	3997400
GART	Trifunctional purine biosynthetic protein adenosine-3	PUR2_HUMAN	P22102	1856900	728860	868530
DERA	Deoxyribose-phosphate aldolase	DEOC_HUMAN	Q9Y315	1847700	935040	1169100
SEC24C	Protein transport protein Sec24C	SC24C_HUMAN	P53992	1846300	865560	1046000
TNIK	TRAF2 and NCK-interacting protein kinase	TNIK_HUMAN	Q9UKE5	1834400	4039000	3369500
NDUFA10	NADH dehydrogenase [ubiquinone] 1 alpha subcomplex subunit 10, mitochondrial	NDUAA_HUMAN	O95299	1830800	1617700	1691200
APPL1	DCC-interacting protein 13-alpha	DP13A_HUMAN	Q9UKG1	1828800	807830	985530
DCXR	L-xylulose reductase	DCXR_HUMAN	Q7Z4W1	1828400	1421800	1271100
SLC27A4	Long-chain fatty acid transport protein 4	S27A4_HUMAN	Q6P1M0	1811300	2669800	3012900
EEF1B2	Elongation factor 1-beta	EF1B_HUMAN	P24534	1803500	3273300	2306700
CHMP6	Charged multivesicular body protein 6	CHMP6_HUMAN	Q96FZ7	1793700	1665900	3092400
RHOF	Rho-related GTP-binding protein RhoF	RHOF_HUMAN	Q9HBH0	1793100	1802200	1714200
MFN2	Mitofusin-2	MFN2_HUMAN	O95140	1791300	3541400	1328700
CSE1L	Exportin-2	XPO2_HUMAN	P55060	1787000	0	0
ACOT13	Acyl-coenzyme A thioesterase 13	ACO13_HUMAN	Q9NPJ3	1780300	1267900	1422400
SERPINB9	Serpin B9	SPB9_HUMAN	P50453	1771800	6405600	7354200
SLC25A24	Calcium-binding mitochondrial carrier protein SCaMC-1	SCMC1_HUMAN	Q6NUK1	1767800	5335700	4040400
HSD17B10	3-hydroxyacyl-CoA dehydrogenase type-2	HCD2_HUMAN	Q99714	1753900	10180000	10788000
RP2	Protein XRP2	XRP2_HUMAN	O75695	1746300	1735100	1993800
IDH3B	Isocitrate dehydrogenase [NAD] subunit beta, mitochondrial	IDH3B_HUMAN	O43837	1744000	477150	625060
SFXN3	Sideroflexin-3	SFXN3_HUMAN	Q9BWM7	1723800	5810000	9416700
PSME2	Proteasome activator complex subunit 2	PSME2_HUMAN	Q9UL46	1711100	1793500	1647700
MINDY1	Ubiquitin carboxyl-terminal hydrolase MINDY-1	MINY1_HUMAN	Q8N5J2	1708300	1515600	1301600
ERGIC1	Endoplasmic reticulum-Golgi intermediate compartment protein 1	ERGI1_HUMAN	Q969X5	1699500	1300000	1318200
SLFN14	Protein SLFN14	SLN14_HUMAN	P0C7P3	1693300	2922300	2519700
PSMC5	26S proteasome regulatory subunit 8	PRS8_HUMAN	P62195	1692900	3027700	3736300
HSPG2	Basement membrane-specific heparan sulfate proteoglycan core protein	PGBM_HUMAN	P98160	1688300	0	0
QDPR	Dihydropteridine reductase	DHPR_HUMAN	P09417	1684100	809790	1072100
WARS1	Tryptophan--tRNA ligase, cytoplasmic	SYWC_HUMAN	P23381	1678200	1724600	1558200
CNP	2',3'-cyclic-nucleotide 3'-phosphodiesterase	CN37_HUMAN	P09543	1670900	1415700	1977200
DYNC1H1	Cytoplasmic dynein 1 heavy chain 1	DYHC1_HUMAN	Q14204	1665500	9562700	8112400
SOD2	Superoxide dismutase [Mn], mitochondrial	SODM_HUMAN	P04179	1663000	23789000	40517000
PARK7	Parkinson disease protein 7	PARK7_HUMAN	Q99497	1662000	7862800	7531700
UBE2L3	Ubiquitin-conjugating enzyme E2 L3	UB2L3_HUMAN	P68036	1658200	3367600	5271000
PEAR1	Platelet endothelial aggregation receptor 1	PEAR1_HUMAN	Q5VY43	1651100	1696800	1903000
ATF6	Cyclic AMP-dependent transcription factor ATF-6 alpha	ATF6A_HUMAN	P18850	1646800	0	0
MTPN	Myotrophin	MTPN_HUMAN	P58546	1645800	878950	673900
ACTR1B	Beta-centractin	ACTY_HUMAN	P42025	1640000	880020	1147100
PLS3	Plastin-3	PLST_HUMAN	P13797	1639300	1752000	1537400
MT-CO2	Cytochrome c oxidase subunit 2	COX2_HUMAN	P00403	1638900	5360700	4360900
ACADS	Short-chain specific acyl-CoA dehydrogenase, mitochondrial	ACADS_HUMAN	P16219	1638300	745430	1022200
STK26	Serine/threonine-protein kinase 26	STK26_HUMAN	Q9P289	1626100	775480	636460
RAB2A	Ras-related protein Rab-2A	RAB2A_HUMAN	P61019	1621000	12441000	12502000
MACF1	Microtubule-actin cross-linking factor 1, isoforms 1/2/3/4/5	MACF1_HUMAN	Q9UPN3	1620900	3283400	3808100
P3H1	Prolyl 3-hydroxylase 1	P3H1_HUMAN	Q32P28	1611900	1144400	993090
TAOK3	Serine/threonine-protein kinase TAO3	TAOK3_HUMAN	Q9H2K8	1607500	4848500	4952300
OGDH	2-oxoglutarate dehydrogenase complex component E1	ODO1_HUMAN	Q02218	1580600	2972600	5211700
WBP2	WW domain-binding protein 2	WBP2_HUMAN	Q969T9	1572200	6061900	5849800
NAE1	NEDD8-activating enzyme E1 regulatory subunit	ULA1_HUMAN	Q13564	1568500	609070	620380
TPM3	NA	J3KN67_HUMAN	J3KN67	1552800	12726000	2614000
DDX6	Probable ATP-dependent RNA helicase DDX6	DDX6_HUMAN	P26196	1550700	834670	1091500
PSMC1	26S proteasome regulatory subunit 4	PRS4_HUMAN	P62191	1532300	1491400	1669900
TJP2	Tight junction protein ZO-2	ZO2_HUMAN	Q9UDY2	1518800	23331000	13293000
BROX	BRO1 domain-containing protein BROX	BROX_HUMAN	Q5VW32	1488200	626100	874960
ALDH4A1	Delta-1-pyrroline-5-carboxylate dehydrogenase, mitochondrial	AL4A1_HUMAN	P30038	1485700	1075600	1317200
CRYL1	Lambda-crystallin homolog	CRYL1_HUMAN	Q9Y2S2	1464100	506620	733120
CLINT1	Clathrin interactor 1	EPN4_HUMAN	Q14677	1459800	14537000	13193000
PRUNE1	Exopolyphosphatase PRUNE1	PRUN1_HUMAN	Q86TP1	1436300	4515200	3069100
NDUFB3	NADH dehydrogenase [ubiquinone] 1 beta subcomplex subunit 3	NDUB3_HUMAN	O43676	1435200	753060	807010
AKR1B1	Aldo-keto reductase family 1 member B1	ALDR_HUMAN	P15121	1433500	1345900	1435300
CNN2	Calponin-2	CNN2_HUMAN	Q99439	1431200	18902000	25841000
MTAP	S-methyl-5'-thioadenosine phosphorylase	MTAP_HUMAN	Q13126	1424200	951790	721520
USO1	General vesicular transport factor p115	USO1_HUMAN	O60763	1420800	1855700	3458800
VBP1	Prefoldin subunit 3	PFD3_HUMAN	P61758	1401700	0	446840
RACK1	Receptor of activated protein C kinase 1	RACK1_HUMAN	P63244	1388400	0	484980
SLC9A9	Sodium/hydrogen exchanger 9	SL9A9_HUMAN	Q8IVB4	1381000	9767300	5216800
RAP1GAP2	Rap1 GTPase-activating protein 2	RPGP2_HUMAN	Q684P5	1373000	2012500	3430100
SPTAN1	Spectrin alpha chain, non-erythrocytic 1	SPTN1_HUMAN	Q13813	1369300	3302500	1372800
PPCS	Phosphopantothenate--cysteine ligase	PPCS_HUMAN	Q9HAB8	1347400	1497400	1367900
ACO1	Cytoplasmic aconitate hydratase	ACOHC_HUMAN	P21399	1343400	1528400	1373900
AP3B1	AP-3 complex subunit beta-1	AP3B1_HUMAN	O00203	1338700	1727700	2663900
SYNE1	Nesprin-1	SYNE1_HUMAN	Q8NF91	1336000	658860	990060
DTD1	D-aminoacyl-tRNA deacylase 1	DTD1_HUMAN	Q8TEA8	1321900	1261500	3400700
PSMA4	Proteasome subunit alpha type-4	PSA4_HUMAN	P25789	1314800	2353500	2995300
SPTLC1	Serine palmitoyltransferase 1	SPTC1_HUMAN	O15269	1304600	799520	1031100
MAPRE1	Microtubule-associated protein RP/EB family member 1	MARE1_HUMAN	Q15691	1304400	4602900	4221600
FLOT1	Flotillin-1	FLOT1_HUMAN	O75955	1299600	12471000	12574000
PSMA5	Proteasome subunit alpha type-5	PSA5_HUMAN	P28066	1293300	2007300	2242300
CMIP	C-Maf-inducing protein	CMIP_HUMAN	Q8IY22	1286000	1006200	953210
DBN1	Drebrin	DREB_HUMAN	Q16643	1285100	9842100	26005000
PSMD7	26S proteasome non-ATPase regulatory subunit 7	PSMD7_HUMAN	P51665	1277900	2439700	1972500
GSS	Glutathione synthetase	GSHB_HUMAN	P48637	1254000	533670	750750
GLOD4	Glyoxalase domain-containing protein 4	GLOD4_HUMAN	Q9HC38	1251200	1100300	1218800
TPP2	Tripeptidyl-peptidase 2	TPP2_HUMAN	P29144	1240700	18844000	18371000
ATP1B3	Sodium/potassium-transporting ATPase subunit beta-3	AT1B3_HUMAN	P54709	1237200	905610	788050
PSMD1	26S proteasome non-ATPase regulatory subunit 1	PSMD1_HUMAN	Q99460	1235300	1513000	1708200
HADH	Hydroxyacyl-coenzyme A dehydrogenase, mitochondrial	HCDH_HUMAN	Q16836	1233800	15374000	16982000
UBR4	E3 ubiquitin-protein ligase UBR4	UBR4_HUMAN	Q5T4S7	1223600	1063000	1684300
WASF2	Wiskott-Aldrich syndrome protein family member 2	WASF2_HUMAN	Q9Y6W5	1219300	2042300	1498300
RAB5B	Ras-related protein Rab-5B	RAB5B_HUMAN	P61020	1213000	3284200	2469800
STX7	Syntaxin-7	STX7_HUMAN	O15400	1206500	1239500	946960
PSMD11	26S proteasome non-ATPase regulatory subunit 11	PSD11_HUMAN	O00231	1206300	2166500	2679300
PSMC4	26S proteasome regulatory subunit 6B	PRS6B_HUMAN	P43686	1203400	1052500	1464500
SHMT2	Serine hydroxymethyltransferase, mitochondrial	GLYM_HUMAN	P34897	1188000	7970000	6464100
TMEM43	Transmembrane protein 43	TMM43_HUMAN	Q9BTV4	1187800	6181400	2489500
NIPSNAP3A	Protein NipSnap homolog 3A	NPS3A_HUMAN	Q9UFN0	1185700	10280000	17488000
HARS1	Histidine--tRNA ligase, cytoplasmic	HARS1_HUMAN	P12081	1175900	1064300	1072900
MTMR12	Myotubularin-related protein 12	MTMRC_HUMAN	Q9C0I1	1163400	998470	1236400
CNPY3	Protein canopy homolog 3	CNPY3_HUMAN	Q9BT09	1159100	1216600	531160
AP3D1	AP-3 complex subunit delta-1	AP3D1_HUMAN	O14617	1153500	1029800	1160700
EML3	Echinoderm microtubule-associated protein-like 3	EMAL3_HUMAN	Q32P44	1153100	356210	521320
DDX3X	ATP-dependent RNA helicase DDX3X	DDX3X_HUMAN	O00571	1142600	1216400	1520100
PRDX2	Peroxiredoxin-2	PRDX2_HUMAN	P32119	1129300	1118300	796990
VPS26B	Vacuolar protein sorting-associated protein 26B	VP26B_HUMAN	Q4G0F5	1121800	1604400	3939000
NDUFS3	NADH dehydrogenase [ubiquinone] iron-sulfur protein 3, mitochondrial	NDUS3_HUMAN	O75489	1119000	1216000	955210
UFL1	E3 UFM1-protein ligase 1	UFL1_HUMAN	O94874	1113500	433240	680870
CAMK1	Calcium/calmodulin-dependent protein kinase type 1	KCC1A_HUMAN	Q14012	1103100	596510	0
MBLAC2	Acyl-coenzyme A thioesterase MBLAC2	MBLC2_HUMAN	Q68D91	1089700	488840	461490
PPP2CA	Serine/threonine-protein phosphatase 2A catalytic subunit alpha isoform	PP2AA_HUMAN	P67775	1081300	2267100	1816700
RASA1	Ras GTPase-activating protein 1	RASA1_HUMAN	P20936	1078800	2077400	2811100
PDK1	[Pyruvate dehydrogenase (acetyl-transferring)] kinase isozyme 1, mitochondrial	PDK1_HUMAN	Q15118	1074000	1259400	1360800
NDUFA6	NADH dehydrogenase [ubiquinone] 1 alpha subcomplex subunit 6	NDUA6_HUMAN	P56556	1061100	909740	990420
ABCB6	ATP-binding cassette sub-family B member 6	ABCB6_HUMAN	Q9NP58	1060100	959720	791610
ALAD	Delta-aminolevulinic acid dehydratase	HEM2_HUMAN	P13716	1056900	6803000	4993400
SLC25A15	Mitochondrial ornithine transporter 1	ORNT1_HUMAN	Q9Y619	1051500	1365000	1171200
EIF3I	Eukaryotic translation initiation factor 3 subunit I	EIF3I_HUMAN	Q13347	1049200	920360	1012700
PTPRA	Receptor-type tyrosine-protein phosphatase alpha	PTPRA_HUMAN	P18433	1046300	1381200	1279000
UTRN	Utrophin	UTRN_HUMAN	P46939	1046200	3792000	4176100
IGF2BP2	Insulin-like growth factor 2 mRNA-binding protein 2	IF2B2_HUMAN	Q9Y6M1	1033400	546020	451040
AIFM1	Apoptosis-inducing factor 1, mitochondrial	AIFM1_HUMAN	O95831	1027700	6961400	8638400
AP1G1	AP-1 complex subunit gamma-1	AP1G1_HUMAN	O43747	1013600	5814900	8414300
DOCK8	Dedicator of cytokinesis protein 8	DOCK8_HUMAN	Q8NF50	1000500	823640	588180
CAD	CAD protein	PYR1_HUMAN	P27708	979660	436010	528810
COPB1	Coatomer subunit beta	COPB_HUMAN	P53618	968930	4216100	9421600
VPS13A	Intermembrane lipid transfer protein VPS13A	VP13A_HUMAN	Q96RL7	965180	8870700	3122900
ARF5	ADP-ribosylation factor 5	ARF5_HUMAN	P84085	949070	1387200	1128200
RAB30	Ras-related protein Rab-30	RAB30_HUMAN	Q15771	946980	1090300	1049500
HRG	Histidine-rich glycoprotein	HRG_HUMAN	P04196	944520	389360	670280
ECE1	Endothelin-converting enzyme 1	ECE1_HUMAN	P42892	935270	2901300	4608800
PPP6C	Serine/threonine-protein phosphatase 6 catalytic subunit	PPP6_HUMAN	O00743	934610	1613900	1842100
STXBP3	Syntaxin-binding protein 3	STXB3_HUMAN	O00186	931410	4292100	5204600
CSNK2A2	Casein kinase II subunit alpha'	CSK22_HUMAN	P19784	928360	746070	482430
RAB1A	Ras-related protein Rab-1A	RAB1A_HUMAN	P62820	916750	32677000	27500000
TMOD3	Tropomodulin-3	TMOD3_HUMAN	Q9NYL9	906620	8683500	4459800
PRTFDC1	Phosphoribosyltransferase domain-containing protein 1	PRDC1_HUMAN	Q9NRG1	906400	605930	692170
PTBP1	Polypyrimidine tract-binding protein 1	PTBP1_HUMAN	P26599	886310	543830	674910
PDE3A	cGMP-inhibited 3',5'-cyclic phosphodiesterase A	PDE3A_HUMAN	Q14432	875360	586390	603950
USP47	Ubiquitin carboxyl-terminal hydrolase 47	UBP47_HUMAN	Q96K76	864270	811540	831030
DENND3	DENN domain-containing protein 3	DEND3_HUMAN	A2RUS2	861830	1307400	1463000
ACAD9	Complex I assembly factor ACAD9, mitochondrial	ACAD9_HUMAN	Q9H845	853270	451450	504040
NSF	Vesicle-fusing ATPase	NSF_HUMAN	P46459	853200	4359300	3604800
HPCAL1	Hippocalcin-like protein 1	HPCL1_HUMAN	P37235	850390	719860	848540
PKHD1L1	Fibrocystin-L	PKHL1_HUMAN	Q86WI1	849060	2484100	5271000
ARL2	ADP-ribosylation factor-like protein 2	ARL2_HUMAN	P36404	847470	257490	225100
MPST	3-mercaptopyruvate sulfurtransferase	THTM_HUMAN	P25325	845740	722810	622400
DNM1	Dynamin-1	DYN1_HUMAN	Q05193	844840	3865500	1633200
ACSL5	Long-chain-fatty-acid--CoA ligase 5	ACSL5_HUMAN	Q9ULC5	829060	6609600	3053500
TNPO1	Transportin-1	TNPO1_HUMAN	Q92973	810550	703110	0
COMT	Catechol O-methyltransferase	COMT_HUMAN	P21964	778100	11001000	7426300
NEXN	Nexilin	NEXN_HUMAN	Q0ZGT2	719990	39753000	34062000
EIF3L	Eukaryotic translation initiation factor 3 subunit L	EIF3L_HUMAN	Q9Y262	705310	707120	688480
CRAT	Carnitine O-acetyltransferase	CACP_HUMAN	P43155	693300	0	590590
SNX3	Sorting nexin-3	SNX3_HUMAN	O60493	655170	659740	469680
CPNE3	Copine-3	CPNE3_HUMAN	O75131	645060	7470700	4485200
ITGAV	Integrin alpha-V	ITAV_HUMAN	P06756	643150	509110	558400
SULT1A4	Sulfotransferase 1A4	ST1A4_HUMAN	P0DMN0	614880	9272800	8126300
PPIB	Peptidyl-prolyl cis-trans isomerase B	PPIB_HUMAN	P23284	611490	112180000	88189000
AKR1A1	Aldo-keto reductase family 1 member A1	AK1A1_HUMAN	P14550	608820	829020	1054400
PSMB1	Proteasome subunit beta type-1	PSB1_HUMAN	P20618	575980	7171200	8111000
ALDH18A1	Delta-1-pyrroline-5-carboxylate synthase	P5CS_HUMAN	P54886	556870	0	254040
MCTS1	Malignant T-cell-amplified sequence 1	MCTS1_HUMAN	Q9ULC4	544970	1021400	804380
CTDSPL	CTD small phosphatase-like protein	CTDSL_HUMAN	O15194	537510	696050	746220
PROS1	Vitamin K-dependent protein S	PROS_HUMAN	P07225	513370	10856000	14502000
ACAA1	3-ketoacyl-CoA thiolase, peroxisomal	THIK_HUMAN	P09110	504890	832830	618470
CTPS2	CTP synthase 2	PYRG2_HUMAN	Q9NRF8	482190	304600	326250
NEK7	Serine/threonine-protein kinase Nek7	NEK7_HUMAN	Q8TDX7	416450	453550	0
FLOT2	Flotillin-2	FLOT2_HUMAN	Q14254	401340	8374000	6215200
IPO5	Importin-5	IPO5_HUMAN	O00410	388630	1027400	1262900
NME4	Nucleoside diphosphate kinase, mitochondrial	NDKM_HUMAN	O00746	353850	233200	317610
MGLL	Monoglyceride lipase	MGLL_HUMAN	Q99685	139550	14513000	16530000
NOG	Noggin	NOGG_HUMAN	Q13253	0	0	0
TPM4	NA	A0A2R8YHD2_HUMAN	A0A2R8YHD2	0	4126900	9819600
MGST1	Microsomal glutathione S-transferase 1	MGST1_HUMAN	P10620	0	0	0
SERPINA3	Alpha-1-antichymotrypsin	AACT_HUMAN	P01011	0	687470	490670
ABCB7	Iron-sulfur clusters transporter ABCB7, mitochondrial	ABCB7_HUMAN	O75027	0	349500	492080
ABCC1	Multidrug resistance-associated protein 1	MRP1_HUMAN	P33527	0	846910	728210
ABCC4	ATP-binding cassette sub-family C member 4	MRP4_HUMAN	O15439	0	2903800	2989500
ABCE1	ATP-binding cassette sub-family E member 1	ABCE1_HUMAN	P61221	0	0	322480
ABCF1	ATP-binding cassette sub-family F member 1	ABCF1_HUMAN	Q8NE71	0	272460	391940
ABHD10	Palmitoyl-protein thioesterase ABHD10, mitochondrial	ABHDA_HUMAN	Q9NUJ1	0	2870000	2663700
ABHD11	Protein ABHD11	ABHDB_HUMAN	Q8NFV4	0	0	511000
ABHD14B	Putative protein-lysine deacylase ABHD14B	ABHEB_HUMAN	Q96IU4	0	618230	552930
ABLIM3	Actin-binding LIM protein 3	ABLM3_HUMAN	O94929	0	485930	812010
ABRACL	Costars family protein ABRACL	ABRAL_HUMAN	Q9P1F3	0	0	0
ACAA2	3-ketoacyl-CoA thiolase, mitochondrial	THIM_HUMAN	P42765	0	332790	397930
ACAD8	Isobutyryl-CoA dehydrogenase, mitochondrial	ACAD8_HUMAN	Q9UKU7	0	406920	277070
ACAP2	Arf-GAP with coiled-coil, ANK repeat and PH domain-containing protein 2	ACAP2_HUMAN	Q15057	0	0	204280
ACAT1	Acetyl-CoA acetyltransferase, mitochondrial	THIL_HUMAN	P24752	0	478270	706650
ACAT2	Acetyl-CoA acetyltransferase, cytosolic	THIC_HUMAN	Q9BWD1	0	1378900	1755900
ACBD3	Golgi resident protein GCP60	GCP60_HUMAN	Q9H3P7	0	0	275080
ACOT6	Acyl-coenzyme A thioesterase 6	ACOT6_HUMAN	Q3I5F7	0	596060	662250
ACOT8	Acyl-coenzyme A thioesterase 8	ACOT8_HUMAN	O14734	0	179160	0
ACP1	Low molecular weight phosphotyrosine protein phosphatase	PPAC_HUMAN	P24666	0	0	301500
ACP2	Lysosomal acid phosphatase	PPAL_HUMAN	P11117	0	631770	541900
ACSL1	Long-chain-fatty-acid--CoA ligase 1	ACSL1_HUMAN	P33121	0	406550	494560
ACSL3	Fatty acid CoA ligase Acsl3	ACSL3_HUMAN	O95573	0	502130	858060
ACSL4	Long-chain-fatty-acid--CoA ligase 4	ACSL4_HUMAN	O60488	0	2860200	3957900
ACTB	Actin, cytoplasmic 1	ACTB_HUMAN	P60709	0	97061000	77821000
ACTB	NA	A0A2R8Y793_HUMAN	A0A2R8Y793	0	0	0
ACTB	NA	A0A6Q8PFE4_HUMAN	A0A6Q8PFE4	0	321960	0
ACTBL2	Beta-actin-like protein 2	ACTBL_HUMAN	Q562R1	0	0	0
ACTG1	NA	K7EM38_HUMAN	K7EM38	0	0	0
ACTN1	Alpha-actinin-1	ACTN1_HUMAN	P12814	0	5383900	6245300
ACTN1	NA	A0A804HK61_HUMAN	A0A804HK61	0	0	223420
ACTR10	Actin-related protein 10	ARP10_HUMAN	Q9NZ32	0	0	476080
ACVR1	Activin receptor type-1	ACVR1_HUMAN	Q04771	0	379350	0
ADPGK	ADP-dependent glucokinase	ADPGK_HUMAN	Q9BRR6	0	246330	0
ADRA2A	Alpha-2A adrenergic receptor	ADA2A_HUMAN	P08913	0	0	0
ADRM1	Proteasomal ubiquitin receptor ADRM1	ADRM1_HUMAN	Q16186	0	467480	595420
ADSL	Adenylosuccinate lyase	PUR8_HUMAN	P30566	0	1094000	1015800
AFG3L2	AFG3-like protein 2	AFG32_HUMAN	Q9Y4W6	0	381380	333560
AGFG1	Arf-GAP domain and FG repeat-containing protein 1	AGFG1_HUMAN	P52594	0	278280	0
AGK	Acylglycerol kinase, mitochondrial	AGK_HUMAN	Q53H12	0	534950	597890
AGL	Glycogen debranching enzyme	GDE_HUMAN	P35573	0	741310	610530
AHCYL1	S-adenosylhomocysteine hydrolase-like protein 1	SAHH2_HUMAN	O43865	0	1400900	1250000
AHSA1	Activator of 90 kDa heat shock protein ATPase homolog 1	AHSA1_HUMAN	O95433	0	0	195390
AIMP1	Aminoacyl tRNA synthase complex-interacting multifunctional protein 1	AIMP1_HUMAN	Q12904	0	530790	479660
AK2	Adenylate kinase 2, mitochondrial	KAD2_HUMAN	P54819	0	1263500	1417400
AKT1	RAC-alpha serine/threonine-protein kinase	AKT1_HUMAN	P31749	0	652260	614730
AKT2	RAC-beta serine/threonine-protein kinase	AKT2_HUMAN	P31751	0	2080900	2381900
ALDH1A1	Aldehyde dehydrogenase 1A1	AL1A1_HUMAN	P00352	0	0	318510
ALDH6A1	Methylmalonate-semialdehyde dehydrogenase [acylating], mitochondrial	MMSA_HUMAN	Q02252	0	1774500	1611000
ALDH9A1	4-trimethylaminobutyraldehyde dehydrogenase	AL9A1_HUMAN	P49189	0	1843500	1292100
ALG10B	Putative Dol-P-Glc:Glc(2)Man(9)GlcNAc(2)-PP-Dol alpha-1,2-glucosyltransferase	AG10B_HUMAN	Q5I7T1	0	998860	711790
ALG5	Dolichyl-phosphate beta-glucosyltransferase	ALG5_HUMAN	Q9Y673	0	778610	438500
ANGPT1	Angiopoietin-1	ANGP1_HUMAN	Q15389	0	0	526900
ANKFY1	Rabankyrin-5	ANFY1_HUMAN	Q9P2R3	0	432330	566420
ANKRD28	Serine/threonine-protein phosphatase 6 regulatory ankyrin repeat subunit A	ANR28_HUMAN	O15084	0	0	0
ANO10	Anoctamin-10	ANO10_HUMAN	Q9NW15	0	1249900	1664300
ANP32B	Acidic leucine-rich nuclear phosphoprotein 32 family member B	AN32B_HUMAN	Q92688	0	0	0
AP1G2	AP-1 complex subunit gamma-like 2	AP1G2_HUMAN	O75843	0	1435400	0
AP1M1	AP-1 complex subunit mu-1	AP1M1_HUMAN	Q9BXS5	0	7149300	9149800
AP1S1	AP-1 complex subunit sigma-1A	AP1S1_HUMAN	P61966	0	1911700	1650000
AP1S2	AP-1 complex subunit sigma-2	AP1S2_HUMAN	P56377	0	528720	686390
AP2B1	AP-2 complex subunit beta	AP2B1_HUMAN	P63010	0	1765000	1893800
AP3M1	AP-3 complex subunit mu-1	AP3M1_HUMAN	Q9Y2T2	0	1157500	774620
APCS	Serum amyloid P-component	SAMP_HUMAN	P02743	0	0	0
APOBEC3C	DNA dC->dU-editing enzyme APOBEC-3C	ABC3C_HUMAN	Q9NRW3	0	281210	0
APOH	Beta-2-glycoprotein 1	APOH_HUMAN	P02749	0	6921200	3350600
APOOL	MICOS complex subunit MIC27	MIC27_HUMAN	Q6UXV4	0	2175400	1915400
APP	Amyloid-beta precursor protein	A4_HUMAN	P05067	0	7343600	10485000
ARAP1	Arf-GAP with Rho-GAP domain, ANK repeat and PH domain-containing protein 1	ARAP1_HUMAN	Q96P48	0	3157900	7271900
ARFGEF1	Brefeldin A-inhibited guanine nucleotide-exchange protein 1	BIG1_HUMAN	Q9Y6D6	0	1260800	840380
ARHGAP10	Rho GTPase-activating protein 10	RHG10_HUMAN	A1A4S6	0	714090	839890
ARHGAP4	Rho GTPase-activating protein 4	RHG04_HUMAN	P98171	0	0	2378400
ARHGEF1	Rho guanine nucleotide exchange factor 1	ARHG1_HUMAN	Q92888	0	192390	342230
ARHGEF2	Rho guanine nucleotide exchange factor 2	ARHG2_HUMAN	Q92974	0	1307500	1888800
ARHGEF7	Rho guanine nucleotide exchange factor 7	ARHG7_HUMAN	Q14155	0	668690	854140
ARL1	ADP-ribosylation factor-like protein 1	ARL1_HUMAN	P40616	0	1181400	1788900
ARL6IP1	ADP-ribosylation factor-like protein 6-interacting protein 1	AR6P1_HUMAN	Q15041	0	0	676280
ARL8A	ADP-ribosylation factor-like protein 8A	ARL8A_HUMAN	Q96BM9	0	2539900	2252800
ARMC10	Armadillo repeat-containing protein 10	ARM10_HUMAN	Q8N2F6	0	0	136160
ARMCX3	Armadillo repeat-containing X-linked protein 3	ARMX3_HUMAN	Q9UH62	0	922230	883430
ARPC1A	Actin-related protein 2/3 complex subunit 1A	ARC1A_HUMAN	Q92747	0	0	0
ARPP19	cAMP-regulated phosphoprotein 19	ARP19_HUMAN	P56211	0	0	570470
ARR3	Arrestin-C	ARRC_HUMAN	P36575	0	942320	1246900
ARRB1	NA	H0YET9_HUMAN	H0YET9	0	828980	657330
ASAH1	Acid ceramidase	ASAH1_HUMAN	Q13510	0	2682500	2839000
ASMTL	Probable bifunctional dTTP/UTP pyrophosphatase/methyltransferase protein	ASML_HUMAN	O95671	0	537560	636750
ASPH	Aspartyl/asparaginyl beta-hydroxylase	ASPH_HUMAN	Q12797	0	1288400	2322300
ATAD3A	ATPase family AAA domain-containing protein 3A	ATD3A_HUMAN	Q9NVI7	0	843190	1143000
ATAD3B	ATPase family AAA domain-containing protein 3B	ATD3B_HUMAN	Q5T9A4	0	490520	340690
ATE1	Arginyl-tRNA--protein transferase 1	ATE1_HUMAN	O95260	0	779790	704660
ATL1	Atlastin-1	ATLA1_HUMAN	Q8WXF7	0	3044200	2568200
ATP11B	Phospholipid-transporting ATPase IF	AT11B_HUMAN	Q9Y2G3	0	232430	248080
ATP13A1	Endoplasmic reticulum transmembrane helix translocase	AT131_HUMAN	Q9HD20	0	0	151780
ATP5MC1	ATP synthase F(0) complex subunit C1, mitochondrial	AT5G1_HUMAN	P05496	0	0	0
ATP5ME	ATP synthase subunit e, mitochondrial	ATP5I_HUMAN	P56385	0	0	0
ATP5MF	ATP synthase subunit f, mitochondrial	ATPK_HUMAN	P56134	0	1648800	1614300
ATP5MG	ATP synthase subunit g, mitochondrial	ATP5L_HUMAN	O75964	0	2207200	1813800
ATP5MK	ATP synthase membrane subunit K, mitochondrial	ATPMK_HUMAN	Q96IX5	0	0	0
ATP5PB	ATP synthase F(0) complex subunit B1, mitochondrial	AT5F1_HUMAN	P24539	0	7061200	8530900
ATP5PD	ATP synthase subunit d, mitochondrial	ATP5H_HUMAN	O75947	0	0	534420
ATP6V0C	V-type proton ATPase 16 kDa proteolipid subunit c	VATL_HUMAN	P27449	0	0	95144
ATP6V1B2	V-type proton ATPase subunit B, brain isoform	VATB2_HUMAN	P21281	0	2465300	2124800
ATP6V1C1	V-type proton ATPase subunit C 1	VATC1_HUMAN	P21283	0	698550	468580
ATP6V1D	V-type proton ATPase subunit D	VATD_HUMAN	Q9Y5K8	0	0	276490
ATP6V1H	V-type proton ATPase subunit H	VATH_HUMAN	Q9UI12	0	537280	502310
B2M	Beta-2-microglobulin	B2MG_HUMAN	P61769	0	2718200	2397400
BAX	Apoptosis regulator BAX	BAX_HUMAN	Q07812	0	0	0
BCAT2	Branched-chain-amino-acid aminotransferase, mitochondrial	BCAT2_HUMAN	O15382	0	429300	568840
BCKDK	[3-methyl-2-oxobutanoate dehydrogenase [lipoamide]] kinase, mitochondrial	BCKD_HUMAN	O14874	0	0	210270
BCS1L	Mitochondrial chaperone BCS1	BCS1_HUMAN	Q9Y276	0	0	271290
BDNF	Brain-derived neurotrophic factor	BDNF_HUMAN	P23560	0	1789000	1461000
BET1	BET1 homolog	BET1_HUMAN	O15155	0	0	458540
BIN2	Bridging integrator 2	BIN2_HUMAN	Q9UBW5	0	39000000	78524000
BLVRA	Biliverdin reductase A	BIEA_HUMAN	P53004	0	3629700	3873100
BNIP2	BCL2/adenovirus E1B 19 kDa protein-interacting protein 2	BNIP2_HUMAN	Q12982	0	818750	1442800
BPNT2	Golgi-resident adenosine 3',5'-bisphosphate 3'-phosphatase	IMPA3_HUMAN	Q9NX62	0	0	324030
BRCC3	Lys-63-specific deubiquitinase BRCC36	BRCC3_HUMAN	P46736	0	282770	404890
BTN3A2	Butyrophilin subfamily 3 member A2	BT3A2_HUMAN	P78410	0	424440	0
BZW1	eIF5-mimic protein 2	5MP2_HUMAN	Q7L1Q6	0	360030	401920
BZW2	eIF5-mimic protein 1	5MP1_HUMAN	Q9Y6E2	0	0	212630
C11orf54	Ester hydrolase C11orf54	CK054_HUMAN	Q9H0W9	0	213930	201380
C1QBP	Complement component 1 Q subcomponent-binding protein, mitochondrial	C1QBP_HUMAN	Q07021	0	1265300	1344000
C1QC	Complement C1q subcomponent subunit C	C1QC_HUMAN	P02747	0	0	0
C20orf27	UPF0687 protein C20orf27	CT027_HUMAN	Q9GZN8	0	0	0
C2CD2L	Phospholipid transfer protein C2CD2L	C2C2L_HUMAN	O14523	0	1145500	1302000
C2CD5	C2 domain-containing protein 5	C2CD5_HUMAN	Q86YS7	0	0	293930
C4A	Complement C4-A	CO4A_HUMAN	P0C0L4	0	116840	227980
C4BPA	C4b-binding protein alpha chain	C4BPA_HUMAN	P04003	0	0	0
C5	Complement C5	CO5_HUMAN	P01031	0	0	0
C9	Complement component C9	CO9_HUMAN	P02748	0	0	0
CA1	Carbonic anhydrase 1	CAH1_HUMAN	P00915	0	0	0
CA13	Carbonic anhydrase 13	CAH13_HUMAN	Q8N1Q1	0	1073000	907320
CAB39	Calcium-binding protein 39	CAB39_HUMAN	Q9Y376	0	615280	808750
CACYBP	Calcyclin-binding protein	CYBP_HUMAN	Q9HB71	0	2041900	1397200
CALCOCO1	Calcium-binding and coiled-coil domain-containing protein 1	CACO1_HUMAN	Q9P1Z2	0	951440	1017000
CALD1	Caldesmon	CALD1_HUMAN	Q05682	0	50837000	44699000
CALHM5	Calcium homeostasis modulator protein 5	CAHM5_HUMAN	Q8N5C1	0	0	0
CALM3	Calmodulin-3	CALM3_HUMAN	P0DP25	0	0	0
CALU	Calumenin	CALU_HUMAN	O43852	0	4132200	4908000
CAPN2	Calpain-2 catalytic subunit	CAN2_HUMAN	P17655	0	1291700	1204100
CAPZB	F-actin-capping protein subunit beta	CAPZB_HUMAN	P47756	0	0	0
CARHSP1	Calcium-regulated heat-stable protein 1	CHSP1_HUMAN	Q9Y2V2	0	0	178600
CARS1	Cysteine--tRNA ligase, cytoplasmic	SYCC_HUMAN	P49589	0	0	1075300
CASP3	Caspase-3	CASP3_HUMAN	P42574	0	2443000	3378800
CASP6	Caspase-6	CASP6_HUMAN	P55212	0	705130	1148600
CASZ1	Zinc finger protein castor homolog 1	CASZ1_HUMAN	Q86V15	0	0	0
CCDC47	PAT complex subunit CCDC47	CCD47_HUMAN	Q96A33	0	2293800	2629200
CCL5	C-C motif chemokine 5	CCL5_HUMAN	P13501	0	8090000	8744300
CCNY	Cyclin-Y	CCNY_HUMAN	Q8ND76	0	442580	696110
CCS	Copper chaperone for superoxide dismutase	CCS_HUMAN	O14618	0	989680	617350
CD101	Immunoglobulin superfamily member 2	IGSF2_HUMAN	Q93033	0	0	0
CD109	CD109 antigen	CD109_HUMAN	Q6YHK3	0	909750	935710
CD151	CD151 antigen	CD151_HUMAN	P48509	0	2207100	2881800
CD2AP	CD2-associated protein	CD2AP_HUMAN	Q9Y5K6	0	0	271860
CD40	Tumor necrosis factor receptor superfamily member 5	TNR5_HUMAN	P25942	0	2502100	2441300
CD46	Membrane cofactor protein	MCP_HUMAN	P15529	0	0	729380
CD55	Complement decay-accelerating factor	DAF_HUMAN	P08174	0	911530	0
CD63	CD63 antigen	CD63_HUMAN	P08962	0	3314900	2949700
CD82	CD82 antigen	CD82_HUMAN	P27701	0	0	221460
CDC37	Hsp90 co-chaperone Cdc37	CDC37_HUMAN	Q16543	0	1832900	6570200
CDIPT	CDP-diacylglycerol--inositol 3-phosphatidyltransferase	CDIPT_HUMAN	O14735	0	0	279670
CDS2	Phosphatidate cytidylyltransferase 2	CDS2_HUMAN	O95674	0	1321100	2125300
CELSR2	Cadherin EGF LAG seven-pass G-type receptor 2	CELR2_HUMAN	Q9HCU4	0	0	0
CERS2	Ceramide synthase 2	CERS2_HUMAN	Q96G23	0	3090500	2893900
CFH	Complement factor H	CFAH_HUMAN	P08603	0	1050600	901410
CGGBP1	CGG triplet repeat-binding protein 1	CGBP1_HUMAN	Q9UFW8	0	0	0
CHID1	Chitinase domain-containing protein 1	CHID1_HUMAN	Q9BWS9	0	1020400	897290
CHMP1A	Charged multivesicular body protein 1a	CHM1A_HUMAN	Q9HD42	0	471510	431750
CHMP4B	Charged multivesicular body protein 4b	CHM4B_HUMAN	Q9H444	0	372310	0
CIRBP	Cold-inducible RNA-binding protein	CIRBP_HUMAN	Q14011	0	0	394630
CISD2	CDGSH iron-sulfur domain-containing protein 2	CISD2_HUMAN	Q8N5K1	0	1942800	1873000
CLASP2	CLIP-associating protein 2	CLAP2_HUMAN	O75122	0	0	82605
CLCN3	H(+)/Cl(-) exchange transporter 3	CLCN3_HUMAN	P51790	0	774320	629590
CLCN4	H(+)/Cl(-) exchange transporter 4	CLCN4_HUMAN	P51793	0	414400	429090
CLDN5	Claudin-5	CLD5_HUMAN	O00501	0	0	889260
CLEC2L	C-type lectin domain family 2 member L	CLC2L_HUMAN	P0C7M8	0	560040	0
CLIP1	CAP-Gly domain-containing linker protein 1	CLIP1_HUMAN	P30622	0	212830	321130
CLIP2	CAP-Gly domain-containing linker protein 2	CLIP2_HUMAN	Q9UDT6	0	1470300	1282000
CLTA	Clathrin light chain A	CLCA_HUMAN	P09496	0	0	328940
CLTCL1	Clathrin heavy chain 2	CLH2_HUMAN	P53675	0	0	105970
CMPK1	UMP-CMP kinase	KCY_HUMAN	P30085	0	2043200	2382900
CMTM5	CKLF-like MARVEL transmembrane domain-containing protein 5	CKLF5_HUMAN	Q96DZ9	0	8048900	10060000
CMTM6	CKLF-like MARVEL transmembrane domain-containing protein 6	CKLF6_HUMAN	Q9NX76	0	0	1696900
CNIH4	Protein cornichon homolog 4	CNIH4_HUMAN	Q9P003	0	0	329090
CNST	Consortin	CNST_HUMAN	Q6PJW8	0	1934400	2273000
COASY	Bifunctional coenzyme A synthase	COASY_HUMAN	Q13057	0	0	211930
COL1A1	Collagen alpha-1(I) chain	CO1A1_HUMAN	P02452	0	0	0
COL6A1	Collagen alpha-1(VI) chain	CO6A1_HUMAN	P12109	0	0	0
COLGALT1	Procollagen galactosyltransferase 1	GT251_HUMAN	Q8NBJ5	0	221650	215010
COPG1	Coatomer subunit gamma-1	COPG1_HUMAN	Q9Y678	0	2490400	2310500
COPG2	Coatomer subunit gamma-2	COPG2_HUMAN	Q9UBF2	0	405120	727070
COPS3	COP9 signalosome complex subunit 3	CSN3_HUMAN	Q9UNS2	0	0	0
COPS5	COP9 signalosome complex subunit 5	CSN5_HUMAN	Q92905	0	600140	777400
COPS6	COP9 signalosome complex subunit 6	CSN6_HUMAN	Q7L5N1	0	0	271080
COX5A	Cytochrome c oxidase subunit 5A, mitochondrial	COX5A_HUMAN	P20674	0	0	199130
CP	Ceruloplasmin	CERU_HUMAN	P00450	0	0	0
CPNE1	Copine-1	CPNE1_HUMAN	Q99829	0	2102300	2163000
CPOX	Oxygen-dependent coproporphyrinogen-III oxidase, mitochondrial	HEM6_HUMAN	P36551	0	707030	689760
CPPED1	Serine/threonine-protein phosphatase CPPED1	CPPED_HUMAN	Q9BRF8	0	0	169500
CREBZF	CREB/ATF bZIP transcription factor	ZHANG_HUMAN	Q9NS37	0	0	0
CRLF3	Cytokine receptor-like factor 3	CRLF3_HUMAN	Q8IUI8	0	1175000	1264500
CSNK1G1	Casein kinase I isoform gamma-1	KC1G1_HUMAN	Q9HCP0	0	0	295460
CSNK2A1	Casein kinase II subunit alpha	CSK21_HUMAN	P68400	0	1589600	1503200
CSNK2B	Casein kinase II subunit beta	CSK2B_HUMAN	P67870	0	0	562020
CTNND1	Catenin delta-1	CTND1_HUMAN	O60716	0	220900	258280
CTPS1	CTP synthase 1	PYRG1_HUMAN	P17812	0	495600	875070
CTSA	Lysosomal protective protein	PPGB_HUMAN	P10619	0	2189400	3183400
CTSC	Dipeptidyl peptidase 1	CATC_HUMAN	P53634	0	814730	702060
CTSD	Cathepsin D	CATD_HUMAN	P07339	0	2218700	3082900
CTSW	Cathepsin W	CATW_HUMAN	P56202	0	6523000	7140000
CTTN	Src substrate cortactin	SRC8_HUMAN	Q14247	0	2125000	2620000
CUL2	Cullin-2	CUL2_HUMAN	Q13617	0	831370	1103000
CUL3	Cullin-3	CUL3_HUMAN	Q13618	0	888560	1013600
CUL5	Cullin-5	CUL5_HUMAN	Q93034	0	0	250720
CXCR4	C-X-C chemokine receptor type 4	CXCR4_HUMAN	P61073	0	0	192530
CYB561D2	Transmembrane reductase CYB561D2	C56D2_HUMAN	O14569	0	352140	471980
CYB5B	Cytochrome b5 type B	CYB5B_HUMAN	O43169	0	662860	0
CYBC1	Cytochrome b-245 chaperone 1	CYBC1_HUMAN	Q9BQA9	0	0	1185100
CYC1	Cytochrome c1, heme protein, mitochondrial	CY1_HUMAN	P08574	0	2841800	3173300
CYCS	Cytochrome c	CYC_HUMAN	P99999	0	5974400	4472500
CYFIP1	NA	A0A0G2JR96_HUMAN	A0A0G2JR96	0	0	126700
CYFIP2	Cytoplasmic FMR1-interacting protein 2	CYFP2_HUMAN	Q96F07	0	1300100	2223500
CYRIB	CYFIP-related Rac1 interactor B	CYRIB_HUMAN	Q9NUQ9	0	967300	546980
CYTH2	Cytohesin-2	CYH2_HUMAN	Q99418	0	1120800	1206200
CZIB	CXXC motif containing zinc binding protein	CZIB_HUMAN	Q9NWV4	0	0	500520
DAB2	Disabled homolog 2	DAB2_HUMAN	P98082	0	944830	1158000
DARS2	Aspartate--tRNA ligase, mitochondrial	SYDM_HUMAN	Q6PI48	0	1675200	1710500
DBT	Lipoamide acyltransferase component of branched-chain alpha-keto acid dehydrogenase complex, mitochondrial	ODB2_HUMAN	P11182	0	582650	596430
DCD	Dermcidin	DCD_HUMAN	P81605	0	0	0
DCTD	Deoxycytidylate deaminase	DCTD_HUMAN	P32321	0	0	834090
DCTN5	Dynactin subunit 5	DCTN5_HUMAN	Q9BTE1	0	0	204500
DCTN6	Dynactin subunit 6	DCTN6_HUMAN	O00399	0	0	321060
DCUN1D1	DCN1-like protein 1	DCNL1_HUMAN	Q96GG9	0	496510	505660
DDB1	DNA damage-binding protein 1	DDB1_HUMAN	Q16531	0	1808500	4476000
DDX1	ATP-dependent RNA helicase DDX1	DDX1_HUMAN	Q92499	0	1042100	936630
DDX19A	ATP-dependent RNA helicase DDX19A	DD19A_HUMAN	Q9NUU7	0	0	323230
DEPDC1	DEP domain-containing protein 1A	DEP1A_HUMAN	Q5TB30	0	0	376690
DGKG	Diacylglycerol kinase gamma	DGKG_HUMAN	P49619	0	811110	689280
DHRS4	Dehydrogenase/reductase SDR family member 4	DHRS4_HUMAN	Q9BTZ2	0	300290	403970
DHRS7	Dehydrogenase/reductase SDR family member 7	DHRS7_HUMAN	Q9Y394	0	3812000	9322200
DHRS7B	Dehydrogenase/reductase SDR family member 7B	DRS7B_HUMAN	Q6IAN0	0	1390600	1236300
DHX29	ATP-dependent RNA helicase DHX29	DHX29_HUMAN	Q7Z478	0	0	220260
DLAT	Dihydrolipoyllysine-residue acetyltransferase component of pyruvate dehydrogenase complex, mitochondrial	ODP2_HUMAN	P10515	0	1359500	1853200
DMTN	Dematin	DEMA_HUMAN	Q08495	0	3451200	2749900
DNAH8	Dynein axonemal heavy chain 8	DYH8_HUMAN	Q96JB1	0	0	0
DNAJA1	DnaJ homolog subfamily A member 1	DNJA1_HUMAN	P31689	0	960780	1164800
DNAJB2	DnaJ homolog subfamily B member 2	DNJB2_HUMAN	P25686	0	0	379310
DNAJC10	DnaJ homolog subfamily C member 10	DJC10_HUMAN	Q8IXB1	0	0	95143
DNAJC11	DnaJ homolog subfamily C member 11	DJC11_HUMAN	Q9NVH1	0	257140	0
DNAJC13	DnaJ homolog subfamily C member 13	DJC13_HUMAN	O75165	0	270330	293280
DNAJC16	DnaJ homolog subfamily C member 16	DJC16_HUMAN	Q9Y2G8	0	0	190300
DNAJC3	DnaJ homolog subfamily C member 3	DNJC3_HUMAN	Q13217	0	2251500	2537300
DNAJC7	DnaJ homolog subfamily C member 7	DNJC7_HUMAN	Q99615	0	231280	0
DNASE1L1	Deoxyribonuclease-1-like 1	DNSL1_HUMAN	P49184	0	369620	297920
DNM3	Dynamin-3	DYN3_HUMAN	Q9UQ16	0	0	312820
DOCK10	Dedicator of cytokinesis protein 10	DOC10_HUMAN	Q96BY6	0	368390	396440
DOCK5	Dedicator of cytokinesis protein 5	DOCK5_HUMAN	Q9H7D0	0	240870	257990
DOK1	Docking protein 1	DOK1_HUMAN	Q99704	0	598650	864990
DOLPP1	Dolichyldiphosphatase 1	DOPP1_HUMAN	Q86YN1	0	308450	417440
DPM1	Dolichol-phosphate mannosyltransferase subunit 1	DPM1_HUMAN	O60762	0	1176000	932930
DPP3	Dipeptidyl peptidase 3	DPP3_HUMAN	Q9NY33	0	1658100	2188500
DPP7	Dipeptidyl peptidase 2	DPP2_HUMAN	Q9UHL4	0	1239300	1188800
DPY19L1	Probable C-mannosyltransferase DPY19L1	D19L1_HUMAN	Q2PZI1	0	0	332370
DPYD	Dihydropyrimidine dehydrogenase [NADP(+)]	DPYD_HUMAN	Q12882	0	0	165380
DSG1	Desmoglein-1	DSG1_HUMAN	Q02413	0	0	0
DTX3L	E3 ubiquitin-protein ligase DTX3L	DTX3L_HUMAN	Q8TDB6	0	224000	550160
DTYMK	Thymidylate kinase	KTHY_HUMAN	P23919	0	1106800	950890
DYNC1LI1	Cytoplasmic dynein 1 light intermediate chain 1	DC1L1_HUMAN	Q9Y6G9	0	414250	0
DYNLL2	Dynein light chain 2, cytoplasmic	DYL2_HUMAN	Q96FJ2	0	914510	777830
EARS2	Probable glutamate--tRNA ligase, mitochondrial	SYEM_HUMAN	Q5JPH6	0	785750	1181300
EBP	3-beta-hydroxysteroid-Delta(8),Delta(7)-isomerase	EBP_HUMAN	Q15125	0	0	0
ECHS1	Enoyl-CoA hydratase, mitochondrial	ECHM_HUMAN	P30084	0	2621200	2005200
ECM1	Extracellular matrix protein 1	ECM1_HUMAN	Q16610	0	0	301120
EEF1D	Elongation factor 1-delta	EF1D_HUMAN	P29692	0	2801100	2465000
EFEMP1	EGF-containing fibulin-like extracellular matrix protein 1	FBLN3_HUMAN	Q12805	0	0	294190
EFNB1	Ephrin-B1	EFNB1_HUMAN	P98172	0	1108300	874790
EGF	Pro-epidermal growth factor	EGF_HUMAN	P01133	0	1001100	1115200
EHD4	EH domain-containing protein 4	EHD4_HUMAN	Q9H223	0	651650	1249600
EIF3A	Eukaryotic translation initiation factor 3 subunit A	EIF3A_HUMAN	Q14152	0	476480	401320
EIF3C	Eukaryotic translation initiation factor 3 subunit C	EIF3C_HUMAN	Q99613	0	7345200	8305600
EIF3E	Eukaryotic translation initiation factor 3 subunit E	EIF3E_HUMAN	P60228	0	436970	535970
EIF3G	Eukaryotic translation initiation factor 3 subunit G	EIF3G_HUMAN	O75821	0	0	242620
EIF3H	Eukaryotic translation initiation factor 3 subunit H	EIF3H_HUMAN	O15372	0	432390	654350
EIF3M	Eukaryotic translation initiation factor 3 subunit M	EIF3M_HUMAN	Q7L2H7	0	0	328740
EIF4A2	Eukaryotic initiation factor 4A-II	IF4A2_HUMAN	Q14240	0	1419600	1313900
EIF4E	Eukaryotic translation initiation factor 4E	IF4E_HUMAN	P06730	0	1072200	1449400
EIF4G1	Eukaryotic translation initiation factor 4 gamma 1	IF4G1_HUMAN	Q04637	0	7803500	17668000
EIF4G2	Eukaryotic translation initiation factor 4 gamma 2	IF4G2_HUMAN	P78344	0	900950	1091200
EIF4H	Eukaryotic translation initiation factor 4H	IF4H_HUMAN	Q15056	0	713120	701630
EIF5	Eukaryotic translation initiation factor 5	IF5_HUMAN	P55010	0	0	250780
EIPR1	EARP and GARP complex-interacting protein 1	EIPR1_HUMAN	Q53HC9	0	120760	0
ELMO1	Engulfment and cell motility protein 1	ELMO1_HUMAN	Q92556	0	995570	1062900
ELMOD2	ELMO domain-containing protein 2	ELMD2_HUMAN	Q8IZ81	0	0	626370
ELOVL7	Elongation of very long chain fatty acids protein 7	ELOV7_HUMAN	A1L3X0	0	0	1037700
EMC1	ER membrane protein complex subunit 1	EMC1_HUMAN	Q8N766	0	689690	774730
EMC2	ER membrane protein complex subunit 2	EMC2_HUMAN	Q15006	0	388270	643720
EMILIN1	EMILIN-1	EMIL1_HUMAN	Q9Y6C2	0	51109000	36360000
EML4	Echinoderm microtubule-associated protein-like 4	EMAL4_HUMAN	Q9HC35	0	0	260840
ENOPH1	Enolase-phosphatase E1	ENOPH_HUMAN	Q9UHY7	0	0	339130
EPB41	Protein 4.1	EPB41_HUMAN	P11171	0	929130	0
EPB41L3	Band 4.1-like protein 3	E41L3_HUMAN	Q9Y2J2	0	0	433140
EPDR1	Mammalian ependymin-related protein 1	EPDR1_HUMAN	Q9UM22	0	309810	231520
EPHA7	Ephrin type-A receptor 7	EPHA7_HUMAN	Q15375	0	0	0
EPHX2	Bifunctional epoxide hydrolase 2	HYES_HUMAN	P34913	0	0	295860
EPRS1	Bifunctional glutamate/proline--tRNA ligase	SYEP_HUMAN	P07814	0	372560	0
ERBIN	Erbin	ERBIN_HUMAN	Q96RT1	0	1398800	818200
ERLIN2	Erlin-2	ERLN2_HUMAN	O94905	0	1036300	1376000
ERMP1	Endoplasmic reticulum metallopeptidase 1	ERMP1_HUMAN	Q7Z2K6	0	818200	762410
ERO1B	ERO1-like protein beta	ERO1B_HUMAN	Q86YB8	0	0	104930
ETHE1	Persulfide dioxygenase ETHE1, mitochondrial	ETHE1_HUMAN	O95571	0	1917700	2268400
EXOC1	Exocyst complex component 1	EXOC1_HUMAN	Q9NV70	0	557480	757760
EXOC2	Exocyst complex component 2	EXOC2_HUMAN	Q96KP1	0	356700	558110
EXOC3	Exocyst complex component 3	EXOC3_HUMAN	O60645	0	0	498520
EXOC3L2	Exocyst complex component 3-like protein 2	EX3L2_HUMAN	Q2M3D2	0	0	166500
EXOC4	Exocyst complex component 4	EXOC4_HUMAN	Q96A65	0	2474500	2984300
EXOC5	Exocyst complex component 5	EXOC5_HUMAN	O00471	0	529340	565900
EXOC7	Exocyst complex component 7	EXOC7_HUMAN	Q9UPT5	0	345260	345310
F2	Prothrombin	THRB_HUMAN	P00734	0	0	453660
F2RL3	Proteinase-activated receptor 4	PAR4_HUMAN	Q96RI0	0	602580	0
FABP5	Fatty acid-binding protein 5	FABP5_HUMAN	Q01469	0	2511900	2459200
FADD	FAS-associated death domain protein	FADD_HUMAN	Q13158	0	156380	0
FAF2	FAS-associated factor 2	FAF2_HUMAN	Q96CS3	0	642380	848490
FAH	Fumarylacetoacetase	FAAA_HUMAN	P16930	0	1200700	2033700
FAM114A2	Protein FAM114A2	F1142_HUMAN	Q9NRY5	0	0	244660
FAM120A	Constitutive coactivator of PPAR-gamma-like protein 1	F120A_HUMAN	Q9NZB2	0	351250	419880
FAM162A	Protein FAM162A	F162A_HUMAN	Q96A26	0	6152500	7051600
FAM234A	Protein FAM234A	F234A_HUMAN	Q9H0X4	0	1816100	1853300
FAM3C	Protein FAM3C	FAM3C_HUMAN	Q92520	0	134240	0
FAM91A1	Protein FAM91A1	F91A1_HUMAN	Q658Y4	0	250070	0
FARSA	Phenylalanine--tRNA ligase alpha subunit	SYFA_HUMAN	Q9Y285	0	313090	282910
FBXL20	F-box/LRR-repeat protein 20	FXL20_HUMAN	Q96IG2	0	240520	212400
FCGR2A	Low affinity immunoglobulin gamma Fc region receptor II-a	FCG2A_HUMAN	P12318	0	0	480380
FCN1	Ficolin-1	FCN1_HUMAN	O00602	0	0	219960
FECH	Ferrochelatase, mitochondrial	HEMH_HUMAN	P22830	0	0	205630
FERMT2	Fermitin family homolog 2	FERM2_HUMAN	Q96AC1	0	0	0
FERMT3	NA	F5H3I6_HUMAN	F5H3I6	0	1443300	2018100
FGG	NA	C9JPQ9_HUMAN	C9JPQ9	0	0	0
FHL2	Four and a half LIM domains protein 2	FHL2_HUMAN	Q14192	0	211850	0
FIBP	Acidic fibroblast growth factor intracellular-binding protein	FIBP_HUMAN	O43427	0	345080	326480
FIS1	Mitochondrial fission 1 protein	FIS1_HUMAN	Q9Y3D6	0	0	0
FKBP15	FK506-binding protein 15	FKB15_HUMAN	Q5T1M5	0	559420	524560
FKBP2	Peptidyl-prolyl cis-trans isomerase FKBP2	FKBP2_HUMAN	P26885	0	3790900	3727400
FKBP3	Peptidyl-prolyl cis-trans isomerase FKBP3	FKBP3_HUMAN	Q00688	0	863860	1138400
FLII	NA	J3KS54_HUMAN	J3KS54	0	0	179480
FNBP1L	Formin-binding protein 1-like	FBP1L_HUMAN	Q5T0N5	0	0	273650
FUT8	Alpha-(1,6)-fucosyltransferase	FUT8_HUMAN	Q9BYC5	0	389430	619070
GABARAPL2	Gamma-aminobutyric acid receptor-associated protein-like 2	GBRL2_HUMAN	P60520	0	299290	241970
GAK	Cyclin-G-associated kinase	GAK_HUMAN	O14976	0	0	287900
GAS2L1	GAS2-like protein 1	GA2L1_HUMAN	Q99501	0	0	476480
GATD3	Glutamine amidotransferase-like class 1 domain-containing protein 3, mitochondrial	GAL3A_HUMAN	P0DPI2	0	6305900	5959600
GATM	Glycine amidinotransferase, mitochondrial	GATM_HUMAN	P50440	0	747390	0
GCDH	Glutaryl-CoA dehydrogenase, mitochondrial	GCDH_HUMAN	Q92947	0	1164400	896050
GET3	ATPase GET3	GET3_HUMAN	O43681	0	3259000	2441100
GET4	Golgi to ER traffic protein 4 homolog	GET4_HUMAN	Q7L5D6	0	0	276800
GGCT	Gamma-glutamylcyclotransferase	GGCT_HUMAN	O75223	0	0	0
GK3P	Glycerol kinase 3	GLPK3_HUMAN	Q14409	0	1410900	1477500
GLA	Alpha-galactosidase A	AGAL_HUMAN	P06280	0	279690	315280
GLB1	Beta-galactosidase	BGAL_HUMAN	P16278	0	2436200	3178200
GLCE	D-glucuronyl C5-epimerase	GLCE_HUMAN	O94923	0	0	301790
GLIPR2	Golgi-associated plant pathogenesis-related protein 1	GAPR1_HUMAN	Q9H4G4	0	1295300	1382400
GLRX3	Glutaredoxin-3	GLRX3_HUMAN	O76003	0	515070	606130
GLS	Glutaminase kidney isoform, mitochondrial	GLSK_HUMAN	O94925	0	1368900	2158300
GLS	Glutaminase	B8ZZC5_HUMAN	B8ZZC5	0	0	159490
GMPR2	GMP reductase 2	GMPR2_HUMAN	Q9P2T1	0	496400	675930
GNAI1	Guanine nucleotide-binding protein G(i) subunit alpha-1	GNAI1_HUMAN	P63096	0	398230	476180
GNAI3	Guanine nucleotide-binding protein G(i) subunit alpha-3	GNAI3_HUMAN	P08754	0	361360	0
GNB5	Guanine nucleotide-binding protein subunit beta-5	GNB5_HUMAN	O14775	0	1402100	1415500
GNG11	Guanine nucleotide-binding protein G(I)/G(S)/G(O) subunit gamma-11	GBG11_HUMAN	P61952	0	524660	655460
GNS	N-acetylglucosamine-6-sulfatase	GNS_HUMAN	P15586	0	420600	290130
GOLGA2	Golgin subfamily A member 2	GOGA2_HUMAN	Q08379	0	0	75706
GOLGB1	Golgin subfamily B member 1	GOGB1_HUMAN	Q14789	0	0	126240
GOLPH3	Golgi phosphoprotein 3	GOLP3_HUMAN	Q9H4A6	0	0	521520
GOLT1B	Vesicle transport protein GOT1B	GOT1B_HUMAN	Q9Y3E0	0	0	288880
GORASP2	Golgi reassembly-stacking protein 2	GORS2_HUMAN	Q9H8Y8	0	302510	263560
GOT1	Aspartate aminotransferase, cytoplasmic	AATC_HUMAN	P17174	0	382340	326300
GP5	Platelet glycoprotein V	GPV_HUMAN	P40197	0	90183000	93183000
GP6	Platelet glycoprotein VI	GPVI_HUMAN	Q9HCN6	0	0	346370
GPS1	COP9 signalosome complex subunit 1	CSN1_HUMAN	Q13098	0	919460	1389900
GPX4	Phospholipid hydroperoxide glutathione peroxidase	GPX4_HUMAN	P36969	0	7494800	7952800
GRAP2	GRB2-related adapter protein 2	GRAP2_HUMAN	O75791	0	2457000	2430200
GRIPAP1	GRIP1-associated protein 1	GRAP1_HUMAN	Q4V328	0	1184000	1068400
GRK2	Beta-adrenergic receptor kinase 1	ARBK1_HUMAN	P25098	0	265130	366620
GRK5	G protein-coupled receptor kinase 5	GRK5_HUMAN	P34947	0	0	125410
GRK6	G protein-coupled receptor kinase 6	GRK6_HUMAN	P43250	0	466900	465210
GSK3B	Glycogen synthase kinase-3 beta	GSK3B_HUMAN	P49841	0	716310	636600
GSTM3	Glutathione S-transferase Mu 3	GSTM3_HUMAN	P21266	0	1118900	753710
GTPBP1	GTP-binding protein 1	GTPB1_HUMAN	O00178	0	141590	0
GUCY1B1	Guanylate cyclase soluble subunit beta-1	GCYB1_HUMAN	Q02153	0	1322400	1647300
GUK1	Guanylate kinase	KGUA_HUMAN	Q16774	0	327170	490570
GUSB	Beta-glucuronidase	BGLR_HUMAN	P08236	0	493650	0
GYG1	Glycogenin-1	GLYG_HUMAN	P46976	0	1430300	1307600
H1-2	Histone H1.2	H12_HUMAN	P16403	0	228160	122500
H2AZ2	Histone H2A.V	H2AV_HUMAN	Q71UI9	0	0	0
HACD3	Very-long-chain (3R)-3-hydroxyacyl-CoA dehydratase 3	HACD3_HUMAN	Q9P035	0	1541000	3027200
HACD4	Very-long-chain (3R)-3-hydroxyacyl-CoA dehydratase 4	HACD4_HUMAN	Q5VWC8	0	1169600	968040
HAGH	Hydroxyacylglutathione hydrolase, mitochondrial	GLO2_HUMAN	Q16775	0	0	638440
HDAC6	Histone deacetylase 6	HDAC6_HUMAN	Q9UBN7	0	0	407550
HDHD2	Haloacid dehalogenase-like hydrolase domain-containing protein 2	HDHD2_HUMAN	Q9H0R4	0	1741200	1955900
HGS	Hepatocyte growth factor-regulated tyrosine kinase substrate	HGS_HUMAN	O14964	0	662720	583820
HIBADH	3-hydroxyisobutyrate dehydrogenase, mitochondrial	3HIDH_HUMAN	P31937	0	648720	0
HIBCH	3-hydroxyisobutyryl-CoA hydrolase, mitochondrial	HIBCH_HUMAN	Q6NVY1	0	648000	832640
HIP1R	Huntingtin-interacting protein 1-related protein	HIP1R_HUMAN	O75146	0	0	0
HLA-A	NA	A0A140T8W8_HUMAN	A0A140T8W8	0	696660	1047700
HLA-A	NA	Q53Z42_HUMAN	Q53Z42	0	22462000	21210000
HLA-B	HLA class I histocompatibility antigen, B alpha chain	HLAB_HUMAN	P01889	0	5404700	5913700
HLA-B	NA	Q5SS57_HUMAN	Q5SS57	0	0	0
HLA-B	NA	S6AU73_HUMAN	S6AU73	0	0	2722500
HLA-C	NA	A0A1W2PRZ0_HUMAN	A0A1W2PRZ0	0	2937700	1314700
HLA-C	NA	A0A140T9W2_HUMAN	A0A140T9W2	0	0	110200
HLA-C	NA	A0A1W2PRX1_HUMAN	A0A1W2PRX1	0	0	0
HLA-E	HLA class I histocompatibility antigen, alpha chain E	HLAE_HUMAN	P13747	0	2505200	2390700
HLA-F	HLA class I histocompatibility antigen, alpha chain F	HLAF_HUMAN	P30511	0	0	449230
HM13	Minor histocompatibility antigen H13	HM13_HUMAN	Q8TCT9	0	728040	821970
HMGB1	High mobility group protein B1	HMGB1_HUMAN	P09429	0	0	0
HMGCL	Hydroxymethylglutaryl-CoA lyase, mitochondrial	HMGCL_HUMAN	P35914	0	2497500	2376400
HNRNPA1L2	Heterogeneous nuclear ribonucleoprotein A1-like 2	RA1L2_HUMAN	Q32P51	0	0	0
HNRNPA2B1	Heterogeneous nuclear ribonucleoproteins A2/B1	ROA2_HUMAN	P22626	0	0	340560
HNRNPH2	Heterogeneous nuclear ribonucleoprotein H2	HNRH2_HUMAN	P55795	0	0	374480
HSD17B11	Estradiol 17-beta-dehydrogenase 11	DHB11_HUMAN	Q8NBQ5	0	1942400	1869500
HSDL2	Hydroxysteroid dehydrogenase-like protein 2	HSDL2_HUMAN	Q6YN16	0	583490	626070
HSP90AB2P	Putative heat shock protein HSP 90-beta 2	H90B2_HUMAN	Q58FF8	0	1019500	1450700
HSPA6	Heat shock 70 kDa protein 6	HSP76_HUMAN	P17066	0	0	0
HSPA8	NA	A8K7Q2_HUMAN	A8K7Q2	0	0	124000
HSPE1	10 kDa heat shock protein, mitochondrial	CH10_HUMAN	P61604	0	1632900	1169200
HSPH1	Heat shock protein 105 kDa	HS105_HUMAN	Q92598	0	345380	452640
HTRA1	Serine protease HTRA1	HTRA1_HUMAN	Q92743	0	0	0
HTRA2	Serine protease HTRA2, mitochondrial	HTRA2_HUMAN	O43464	0	0	115080
HTT	Huntingtin	HD_HUMAN	P42858	0	668300	1010200
HUWE1	E3 ubiquitin-protein ligase HUWE1	HUWE1_HUMAN	Q7Z6Z7	0	288460	368690
IARS2	Isoleucine--tRNA ligase, mitochondrial	SYIM_HUMAN	Q9NSE4	0	922180	927640
ICAM2	Intercellular adhesion molecule 2	ICAM2_HUMAN	P13598	0	1487600	3970000
IDH3A	Isocitrate dehydrogenase [NAD] subunit alpha, mitochondrial	IDH3A_HUMAN	P50213	0	0	648450
IDH3G	Isocitrate dehydrogenase [NAD] subunit gamma, mitochondrial	IDH3G_HUMAN	P51553	0	905300	1028300
IGHG3	Immunoglobulin heavy constant gamma 3	IGHG3_HUMAN	P01860	0	2183900	1891200
IGHV3-72	Immunoglobulin heavy variable 3-72	HV372_HUMAN	A0A0B4J1Y9	0	1387700	289720
IL6ST	Interleukin-6 receptor subunit beta	IL6RB_HUMAN	P40189	0	0	0
ILVBL	2-hydroxyacyl-CoA lyase 2	HACL2_HUMAN	A1L0T0	0	621720	0
IMPDH2	Inosine-5'-monophosphate dehydrogenase 2	IMDH2_HUMAN	P12268	0	0	213070
INPP4B	Inositol polyphosphate 4-phosphatase type II	INP4B_HUMAN	O15327	0	714120	957220
INPP5A	Inositol polyphosphate-5-phosphatase A	I5P1_HUMAN	Q14642	0	1827200	2774200
INPP5B	Type II inositol 1,4,5-trisphosphate 5-phosphatase	I5P2_HUMAN	P32019	0	1400800	1505900
INPP5D	Phosphatidylinositol 3,4,5-trisphosphate 5-phosphatase 1	SHIP1_HUMAN	Q92835	0	742170	1013300
INPP5K	Inositol polyphosphate 5-phosphatase K	INP5K_HUMAN	Q9BT40	0	439500	496430
INSM2	Insulinoma-associated protein 2	INSM2_HUMAN	Q96T92	0	1870400	0
IPO7	Importin-7	IPO7_HUMAN	O95373	0	0	545120
IRAG1	Inositol 1,4,5-triphosphate receptor associated 1	IRAG1_HUMAN	Q9Y6F6	0	1408800	1623600
IRAG2	Inositol 1,4,5-triphosphate receptor associated 2	IRAG2_HUMAN	Q12912	0	0	378970
IRAK4	Interleukin-1 receptor-associated kinase 4	IRAK4_HUMAN	Q9NWZ3	0	377730	0
ISOC1	Isochorismatase domain-containing protein 1	ISOC1_HUMAN	Q96CN7	0	2614000	1537300
IST1	IST1 homolog	IST1_HUMAN	P53990	0	792590	1092800
ITGA5	Integrin alpha-5	ITA5_HUMAN	P08648	0	573480	540680
ITGB5	Integrin beta-5	ITB5_HUMAN	P18084	0	2178000	2210400
ITIH1	Inter-alpha-trypsin inhibitor heavy chain H1	ITIH1_HUMAN	P19827	0	0	0
ITIH2	Inter-alpha-trypsin inhibitor heavy chain H2	ITIH2_HUMAN	P19823	0	0	476490
ITPKB	Inositol-trisphosphate 3-kinase B	IP3KB_HUMAN	P27987	0	398020	386220
JAK2	Tyrosine-protein kinase JAK2	JAK2_HUMAN	O60674	0	349020	0
JAM3	Junctional adhesion molecule C	JAM3_HUMAN	Q9BX67	0	7652000	7151800
JUP	Junction plakoglobin	PLAK_HUMAN	P14923	0	0	0
KARS1	Lysine--tRNA ligase	SYK_HUMAN	Q15046	0	178490	266380
KCNAB2	Voltage-gated potassium channel subunit beta-2	KCAB2_HUMAN	Q13303	0	675660	859030
KCNMA1	Calcium-activated potassium channel subunit alpha-1	KCMA1_HUMAN	Q12791	0	0	0
KDELR1	ER lumen protein-retaining receptor 1	ERD21_HUMAN	P24390	0	0	238190
KDSR	3-ketodihydrosphingosine reductase	KDSR_HUMAN	Q06136	0	0	0
KIF13B	Kinesin-like protein KIF13B	KI13B_HUMAN	Q9NQT8	0	0	126350
KLC1	Kinesin light chain 1	KLC1_HUMAN	Q07866	0	347740	398060
KLHL25	Kelch-like protein 25	KLH25_HUMAN	Q9H0H3	0	469410	0
KNG1	Kininogen-1	KNG1_HUMAN	P01042	0	0	0
KPNA4	Importin subunit alpha-3	IMA3_HUMAN	O00629	0	0	299350
KPNA6	Importin subunit alpha-7	IMA7_HUMAN	O60684	0	0	211140
KRAS	NA	A0A8I5KQ21_HUMAN	A0A8I5KQ21	0	656330	420410
KRT19	Keratin, type I cytoskeletal 19	K1C19_HUMAN	P08727	0	0	0
KRT32	Keratin, type I cuticular Ha2	K1H2_HUMAN	Q14532	0	0	0
KRT75	Keratin, type II cytoskeletal 75	K2C75_HUMAN	O95678	0	0	0
KRT78	Keratin, type II cytoskeletal 78	K2C78_HUMAN	Q8N1N4	0	0	0
KTN1	Kinectin	KTN1_HUMAN	Q86UP2	0	2804000	3058000
LACTB	Serine beta-lactamase-like protein LACTB, mitochondrial	LACTB_HUMAN	P83111	0	713350	720390
LAMTOR3	Ragulator complex protein LAMTOR3	LTOR3_HUMAN	Q9UHA4	0	1203200	1235000
LANCL1	Glutathione S-transferase LANCL1	LANC1_HUMAN	O43813	0	351670	257820
LANCL2	LanC-like protein 2	LANC2_HUMAN	Q9NS86	0	0	0
LARS1	Leucine--tRNA ligase, cytoplasmic	SYLC_HUMAN	Q9P2J5	0	732540	802860
LASP1	LIM and SH3 domain protein 1	LASP1_HUMAN	Q14847	0	2499200	2153400
LBR	Delta(14)-sterol reductase LBR	LBR_HUMAN	Q14739	0	0	159860
LCP2	Lymphocyte cytosolic protein 2	LCP2_HUMAN	Q13094	0	3727900	4734700
LDLRAP1	Low density lipoprotein receptor adapter protein 1	ARH_HUMAN	Q5SW96	0	755510	770130
LETM1	Mitochondrial proton/calcium exchanger protein	LETM1_HUMAN	O95202	0	831090	937870
LGALS3BP	Galectin-3-binding protein	LG3BP_HUMAN	Q08380	0	466000	1091900
LGALSL	Galectin-related protein	LEGL_HUMAN	Q3ZCW2	0	3171800	3218500
LGMN	Legumain	LGMN_HUMAN	Q99538	0	416350	584520
LHFPL2	LHFPL tetraspan subfamily member 2 protein	LHPL2_HUMAN	Q6ZUX7	0	2330100	1792200
LIMA1	LIM domain and actin-binding protein 1	LIMA1_HUMAN	Q9UHB6	0	1151000	1060400
LIN7C	Protein lin-7 homolog C	LIN7C_HUMAN	Q9NUP9	0	0	133840
LIPA	Lysosomal acid lipase/cholesteryl ester hydrolase	LICH_HUMAN	P38571	0	0	300310
LMF2	Lipase maturation factor 2	LMF2_HUMAN	Q9BU23	0	0	164580
LNPK	Endoplasmic reticulum junction formation protein lunapark	LNP_HUMAN	Q9C0E8	0	0	355180
LONP1	Lon protease homolog, mitochondrial	LONM_HUMAN	P36776	0	1634000	1753000
LPCAT3	Lysophospholipid acyltransferase 5	MBOA5_HUMAN	Q6P1A2	0	2531800	2056400
LPP	Lipoma-preferred partner	LPP_HUMAN	Q93052	0	735830	847150
LRCH1	Leucine-rich repeat and calponin homology domain-containing protein 1	LRCH1_HUMAN	Q9Y2L9	0	0	72474
LRPPRC	Leucine-rich PPR motif-containing protein, mitochondrial	LPPRC_HUMAN	P42704	0	1753200	2088300
LRRC32	Transforming growth factor beta activator LRRC32	LRC32_HUMAN	Q14392	0	912930	1047100
LRRC57	Leucine-rich repeat-containing protein 57	LRC57_HUMAN	Q8N9N7	0	889240	672520
LRRC8D	Volume-regulated anion channel subunit LRRC8D	LRC8D_HUMAN	Q7L1W4	0	991860	1155700
LRRFIP2	Leucine-rich repeat flightless-interacting protein 2	LRRF2_HUMAN	Q9Y608	0	14619000	12038000
LSM2	U6 snRNA-associated Sm-like protein LSm2	LSM2_HUMAN	Q9Y333	0	0	321900
LSS	Lanosterol synthase	LSS_HUMAN	P48449	0	727240	824460
LTA4H	Leukotriene A-4 hydrolase	LKHA4_HUMAN	P09960	0	850950	914660
LTBP1	NA	C9JD84_HUMAN	C9JD84	0	0	1115900
LXN	Latexin	LXN_HUMAN	Q9BS40	0	626690	654690
LY6G6D	NA	A0A140T8Z4_HUMAN	A0A140T8Z4	0	0	164760
LYPLAL1	Lysophospholipase-like protein 1	LYPL1_HUMAN	Q5VWZ2	0	897240	1134300
LYZ	Lysozyme C	LYSC_HUMAN	P61626	0	0	220780
MADD	MAP kinase-activating death domain protein	MADD_HUMAN	Q8WXG6	0	240650	0
MAGED2	Melanoma-associated antigen D2	MAGD2_HUMAN	Q9UNF1	0	982440	1024400
MAGT1	Magnesium transporter protein 1	MAGT1_HUMAN	Q9H0U3	0	2588100	3243900
MAN2A1	Alpha-mannosidase 2	MA2A1_HUMAN	Q16706	0	671110	934530
MAN2A2	Alpha-mannosidase 2x	MA2A2_HUMAN	P49641	0	651630	621790
MAN2C1	Alpha-mannosidase 2C1	MA2C1_HUMAN	Q9NTJ4	0	264160	368520
MANF	Mesencephalic astrocyte-derived neurotrophic factor	MANF_HUMAN	P55145	0	20202000	22351000
MAP2K2	Dual specificity mitogen-activated protein kinase kinase 2	MP2K2_HUMAN	P36507	0	1376800	1626500
MAP2K3	Dual specificity mitogen-activated protein kinase kinase 3	MP2K3_HUMAN	P46734	0	1084000	1075800
MAP3K5	Mitogen-activated protein kinase kinase kinase 5	M3K5_HUMAN	Q99683	0	331360	356320
MAPKAPK3	MAP kinase-activated protein kinase 3	MAPK3_HUMAN	Q16644	0	759410	1158400
MAPRE2	NA	K7ERD8_HUMAN	K7ERD8	0	0	0
MARS1	Methionine--tRNA ligase, cytoplasmic	SYMC_HUMAN	P56192	0	237840	168210
MCCC1	Methylcrotonoyl-CoA carboxylase subunit alpha, mitochondrial	MCCA_HUMAN	Q96RQ3	0	265660	0
MCCC2	Methylcrotonoyl-CoA carboxylase beta chain, mitochondrial	MCCB_HUMAN	Q9HCC0	0	0	416700
MCEMP1	Mast cell-expressed membrane protein 1	MCEM1_HUMAN	Q8IX19	0	172450	0
MEMO1	Protein MEMO1	MEMO1_HUMAN	Q9Y316	0	466550	571720
MESD	LRP chaperone MESD	MESD_HUMAN	Q14696	0	2408300	2277700
METAP1	Methionine aminopeptidase 1	MAP11_HUMAN	P53582	0	2496900	3065200
METTL7A	Putative methyltransferase-like protein 7A	MET7A_HUMAN	Q9H8H3	0	3452500	2923200
MFF	Mitochondrial fission factor	MFF_HUMAN	Q9GZY8	0	0	368110
MFSD1	Major facilitator superfamily domain-containing protein 1	MFSD1_HUMAN	Q9H3U5	0	0	198570
MFSD6	Major facilitator superfamily domain-containing protein 6	MFSD6_HUMAN	Q6ZSS7	0	0	0
MGST2	Microsomal glutathione S-transferase 2	MGST2_HUMAN	Q99735	0	0	0
MGST3	Microsomal glutathione S-transferase 3	MGST3_HUMAN	O14880	0	1234800	1444300
MIA2	Melanoma inhibitory activity protein 2	MIA2_HUMAN	Q96PC5	0	148190	209600
MIB1	E3 ubiquitin-protein ligase MIB1	MIB1_HUMAN	Q86YT6	0	0	0
MICOS13	MICOS complex subunit MIC13	MIC13_HUMAN	Q5XKP0	0	413670	543430
MICU1	Calcium uptake protein 1, mitochondrial	MICU1_HUMAN	Q9BPX6	0	956120	689800
MICU2	Calcium uptake protein 2, mitochondrial	MICU2_HUMAN	Q8IYU8	0	1587000	1533000
MIF	Macrophage migration inhibitory factor	MIF_HUMAN	P14174	0	0	0
MLH3	DNA mismatch repair protein Mlh3	MLH3_HUMAN	Q9UHC1	0	0	290380
MOB1B	MOB kinase activator 1B	MOB1B_HUMAN	Q7L9L4	0	0	627760
MOB4	MOB-like protein phocein	PHOCN_HUMAN	Q9Y3A3	0	2654900	3240500
MOGS	Mannosyl-oligosaccharide glucosidase	MOGS_HUMAN	Q13724	0	997300	1085200
MPC2	Mitochondrial pyruvate carrier 2	MPC2_HUMAN	O95563	0	1162600	1669600
MPIG6B	Megakaryocyte and platelet inhibitory receptor G6b	G6B_HUMAN	O95866	0	0	0
MPL	Thrombopoietin receptor	TPOR_HUMAN	P40238	0	0	117540
MPRIP	Myosin phosphatase Rho-interacting protein	MPRIP_HUMAN	Q6WCQ1	0	0	232570
MRPS36	Alpha-ketoglutarate dehydrogenase component 4	KGD4_HUMAN	P82909	0	463030	768730
MSRA	Mitochondrial peptide methionine sulfoxide reductase	MSRA_HUMAN	Q9UJ68	0	877850	798160
MT-ATP6	ATP synthase subunit a	ATP6_HUMAN	P00846	0	0	0
MTCH1	Mitochondrial carrier homolog 1	MTCH1_HUMAN	Q9NZJ7	0	901180	1265200
MTCH2	Mitochondrial carrier homolog 2	MTCH2_HUMAN	Q9Y6C9	0	3701900	4661700
MTDH	Protein LYRIC	LYRIC_HUMAN	Q86UE4	0	1347100	971900
MTM1	Myotubularin	MTM1_HUMAN	Q13496	0	1352700	1596100
MTMR6	Myotubularin-related protein 6	MTMR6_HUMAN	Q9Y217	0	0	144400
MTOR	Serine/threonine-protein kinase mTOR	MTOR_HUMAN	P42345	0	0	158280
MTSS1	Protein MTSS 1	MTSS1_HUMAN	O43312	0	0	305980
MVP	Major vault protein	MVP_HUMAN	Q14764	0	3780900	3991800
MYADM	Myeloid-associated differentiation marker	MYADM_HUMAN	Q96S97	0	4064700	3315500
MYCBP2	E3 ubiquitin-protein ligase MYCBP2	MYCB2_HUMAN	O75592	0	125980	0
MYDGF	Myeloid-derived growth factor	MYDGF_HUMAN	Q969H8	0	3067700	3249600
MYL6	Myosin light polypeptide 6	MYL6_HUMAN	P60660	0	0	662040
MYO5A	Unconventional myosin-Va	MYO5A_HUMAN	Q9Y4I1	0	1314600	1444500
MYO9B	Unconventional myosin-IXb	MYO9B_HUMAN	Q13459	0	257100	349630
NA	NA	A0A1W2PNV4_HUMAN	A0A1W2PNV4	0	1843600	2867200
NAA16	N-alpha-acetyltransferase 16, NatA auxiliary subunit	NAA16_HUMAN	Q6N069	0	0	0
NACA	Nascent polypeptide-associated complex subunit alpha	NACA_HUMAN	Q13765	0	0	137420
NANS	Sialic acid synthase	SIAS_HUMAN	Q9NR45	0	292200	465300
NAP1L4	Nucleosome assembly protein 1-like 4	NP1L4_HUMAN	Q99733	0	891850	691700
NAPG	Gamma-soluble NSF attachment protein	SNAG_HUMAN	Q99747	0	524280	612510
NAT1	Arylamine N-acetyltransferase 1	ARY1_HUMAN	P18440	0	0	197500
NBAS	NBAS subunit of NRZ tethering complex	NBAS_HUMAN	A2RRP1	0	274990	487380
NCK2	Cytoplasmic protein NCK2	NCK2_HUMAN	O43639	0	3044200	3262800
NCKIPSD	NCK-interacting protein with SH3 domain	SPN90_HUMAN	Q9NZQ3	0	560700	380080
NCLN	Nicalin	NCLN_HUMAN	Q969V3	0	711240	842750
NCSTN	Nicastrin	NICA_HUMAN	Q92542	0	241130	213800
NDUFA11	NADH dehydrogenase [ubiquinone] 1 alpha subcomplex subunit 11	NDUAB_HUMAN	Q86Y39	0	325530	620620
NDUFA12	NADH dehydrogenase [ubiquinone] 1 alpha subcomplex subunit 12	NDUAC_HUMAN	Q9UI09	0	1308700	1475500
NDUFA13	NADH dehydrogenase [ubiquinone] 1 alpha subcomplex subunit 13	NDUAD_HUMAN	Q9P0J0	0	913930	909430
NDUFA7	NADH dehydrogenase [ubiquinone] 1 alpha subcomplex subunit 7	NDUA7_HUMAN	O95182	0	453000	432530
NDUFA8	NADH dehydrogenase [ubiquinone] 1 alpha subcomplex subunit 8	NDUA8_HUMAN	P51970	0	1298300	1367300
NDUFA9	NADH dehydrogenase [ubiquinone] 1 alpha subcomplex subunit 9, mitochondrial	NDUA9_HUMAN	Q16795	0	2547100	2267800
NDUFB10	NADH dehydrogenase [ubiquinone] 1 beta subcomplex subunit 10	NDUBA_HUMAN	O96000	0	1954500	1469100
NDUFB5	NADH dehydrogenase [ubiquinone] 1 beta subcomplex subunit 5, mitochondrial	NDUB5_HUMAN	O43674	0	945720	921140
NDUFB6	NADH dehydrogenase [ubiquinone] 1 beta subcomplex subunit 6	NDUB6_HUMAN	O95139	0	406130	389560
NDUFB9	NADH dehydrogenase [ubiquinone] 1 beta subcomplex subunit 9	NDUB9_HUMAN	Q9Y6M9	0	3587700	3154200
NDUFS2	NADH dehydrogenase [ubiquinone] iron-sulfur protein 2, mitochondrial	NDUS2_HUMAN	O75306	0	1587600	1485400
NDUFS5	NADH dehydrogenase [ubiquinone] iron-sulfur protein 5	NDUS5_HUMAN	O43920	0	984780	1169600
NDUFS6	NADH dehydrogenase [ubiquinone] iron-sulfur protein 6, mitochondrial	NDUS6_HUMAN	O75380	0	384100	284720
NDUFS7	NADH dehydrogenase [ubiquinone] iron-sulfur protein 7, mitochondrial	NDUS7_HUMAN	O75251	0	0	0
NDUFV1	NADH dehydrogenase [ubiquinone] flavoprotein 1, mitochondrial	NDUV1_HUMAN	P49821	0	2694100	2323100
NECTIN2	Nectin-2	NECT2_HUMAN	Q92692	0	507490	568150
NEK9	Serine/threonine-protein kinase Nek9	NEK9_HUMAN	Q8TD19	0	748760	775800
NEXN	NA	E7EUA0_HUMAN	E7EUA0	0	0	326290
NFS1	Cysteine desulfurase, mitochondrial	NFS1_HUMAN	Q9Y697	0	0	165090
NHLRC2	NHL repeat-containing protein 2	NHLC2_HUMAN	Q8NBF2	0	2744200	2611200
NIBAN1	Protein Niban 1	NIBA1_HUMAN	Q9BZQ8	0	704660	950300
NID2	Nidogen-2	NID2_HUMAN	Q14112	0	786230	791440
NIF3L1	NIF3-like protein 1	NIF3L_HUMAN	Q9GZT8	0	0	154590
NIPSNAP1	Protein NipSnap homolog 1	NIPS1_HUMAN	Q9BPW8	0	0	211920
NIPSNAP2	Protein NipSnap homolog 2	NIPS2_HUMAN	O75323	0	2218900	2537800
NIT2	Omega-amidase NIT2	NIT2_HUMAN	Q9NQR4	0	0	633790
NLRP12	NACHT, LRR and PYD domains-containing protein 12	NAL12_HUMAN	P59046	0	0	0
NLRX1	NLR family member X1	NLRX1_HUMAN	Q86UT6	0	2113300	2493600
NME1	Nucleoside diphosphate kinase A	NDKA_HUMAN	P15531	0	0	209100
NOL8	Nucleolar protein 8	NOL8_HUMAN	Q76FK4	0	0	0
NOMO1	Nodal modulator 1	NOMO1_HUMAN	Q15155	0	246900	276440
NPLOC4	Nuclear protein localization protein 4 homolog	NPL4_HUMAN	Q8TAT6	0	1086400	965730
NRAS	GTPase NRas	RASN_HUMAN	P01111	0	0	441050
NRBP1	Nuclear receptor-binding protein	NRBP_HUMAN	Q9UHY1	0	726930	1087200
NSDHL	Sterol-4-alpha-carboxylate 3-dehydrogenase, decarboxylating	NSDHL_HUMAN	Q15738	0	0	132530
NSFL1C	NSFL1 cofactor p47	NSF1C_HUMAN	Q9UNZ2	0	0	242480
NT5C2	Cytosolic purine 5'-nucleotidase	5NTC_HUMAN	P49902	0	306730	468100
NUCB2	Nucleobindin-2	NUCB2_HUMAN	P80303	0	378780	604240
NUDC	Nuclear migration protein nudC	NUDC_HUMAN	Q9Y266	0	550940	841790
NUDT3	Diphosphoinositol polyphosphate phosphohydrolase 1	NUDT3_HUMAN	O95989	0	1132700	962760
NUDT5	ADP-sugar pyrophosphatase	NUDT5_HUMAN	Q9UKK9	0	1072400	966110
NUMB	Protein numb homolog	NUMB_HUMAN	P49757	0	328500	337780
OCIAD1	OCIA domain-containing protein 1	OCAD1_HUMAN	Q9NX40	0	660690	810630
OPA1	Dynamin-like 120 kDa protein, mitochondrial	OPA1_HUMAN	O60313	0	4916000	4022700
ORMDL3	ORM1-like protein 3	ORML3_HUMAN	Q8N138	0	0	0
OSBP	Oxysterol-binding protein 1	OSBP1_HUMAN	P22059	0	1738900	2337500
OSBPL8	Oxysterol-binding protein-related protein 8	OSBL8_HUMAN	Q9BZF1	0	691800	611860
OSTF1	Osteoclast-stimulating factor 1	OSTF1_HUMAN	Q92882	0	990760	959170
OTUB1	Ubiquitin thioesterase OTUB1	OTUB1_HUMAN	Q96FW1	0	1567300	0
OXR1	Oxidation resistance protein 1	OXR1_HUMAN	Q8N573	0	0	197600
OXSR1	Serine/threonine-protein kinase OSR1	OXSR1_HUMAN	O95747	0	0	221410
PAAF1	Proteasomal ATPase-associated factor 1	PAAF1_HUMAN	Q9BRP4	0	0	94481
PABPC1	Polyadenylate-binding protein 1	PABP1_HUMAN	P11940	0	2330700	1881000
PACS1	Phosphofurin acidic cluster sorting protein 1	PACS1_HUMAN	Q6VY07	0	500150	464570
PACSIN2	Protein kinase C and casein kinase substrate in neurons protein 2	PACN2_HUMAN	Q9UNF0	0	3883800	7686600
PAK2	Serine/threonine-protein kinase PAK 2	PAK2_HUMAN	Q13177	0	2458700	2856200
PANX1	Pannexin-1	PANX1_HUMAN	Q96RD7	0	0	0
PCBP2	Poly(rC)-binding protein 2	PCBP2_HUMAN	Q15366	0	0	0
PCCA	Propionyl-CoA carboxylase alpha chain, mitochondrial	PCCA_HUMAN	P05165	0	886190	684600
PCCB	Propionyl-CoA carboxylase beta chain, mitochondrial	PCCB_HUMAN	P05166	0	658590	660280
PCK2	Phosphoenolpyruvate carboxykinase [GTP], mitochondrial	PCKGM_HUMAN	Q16822	0	1569100	1690400
PCMT1	Protein-L-isoaspartate(D-aspartate) O-methyltransferase	PIMT_HUMAN	P22061	0	0	259850
PCSK6	Proprotein convertase subtilisin/kexin type 6	PCSK6_HUMAN	P29122	0	2902300	1706400
PCYOX1	Prenylcysteine oxidase 1	PCYOX_HUMAN	Q9UHG3	0	729250	610720
PDAP1	28 kDa heat- and acid-stable phosphoprotein	HAP28_HUMAN	Q13442	0	0	113360
PDCD10	Programmed cell death protein 10	PDC10_HUMAN	Q9BUL8	0	7252000	5235300
PDGFA	Platelet-derived growth factor subunit A	PDGFA_HUMAN	P04085	0	0	627160
PDGFB	Platelet-derived growth factor subunit B	PDGFB_HUMAN	P01127	0	3448100	4285800
PDGFC	Platelet-derived growth factor C	PDGFC_HUMAN	Q9NRA1	0	830750	854690
PDK3	[Pyruvate dehydrogenase (acetyl-transferring)] kinase isozyme 3, mitochondrial	PDK3_HUMAN	Q15120	0	0	417340
PDP1	[Pyruvate dehydrogenase [acetyl-transferring]]-phosphatase 1, mitochondrial	PDP1_HUMAN	Q9P0J1	0	455310	579800
PDPK2P	Putative 3-phosphoinositide-dependent protein kinase 2	PDPK2_HUMAN	Q6A1A2	0	0	146730
PEPD	Xaa-Pro dipeptidase	PEPD_HUMAN	P12955	0	0	211020
PEX11B	Peroxisomal membrane protein 11B	PX11B_HUMAN	O96011	0	0	260600
PF4V1	Platelet factor 4 variant	PF4V_HUMAN	P10720	0	0	3205800
PFAS	Phosphoribosylformylglycinamidine synthase	PUR4_HUMAN	O15067	0	0	198710
PFDN2	Prefoldin subunit 2	PFD2_HUMAN	Q9UHV9	0	0	210680
PFKM	ATP-dependent 6-phosphofructokinase, muscle type	PFKAM_HUMAN	P08237	0	0	0
PGAM5	Serine/threonine-protein phosphatase PGAM5, mitochondrial	PGAM5_HUMAN	Q96HS1	0	1670400	1585500
PGRMC1	Membrane-associated progesterone receptor component 1	PGRC1_HUMAN	O00264	0	2107800	0
PGRMC2	Membrane-associated progesterone receptor component 2	PGRC2_HUMAN	O15173	0	1669900	1960400
PHKA2	Phosphorylase b kinase regulatory subunit alpha, liver isoform	KPB2_HUMAN	P46019	0	262750	0
PI4KA	Phosphatidylinositol 4-kinase alpha	PI4KA_HUMAN	P42356	0	265470	448130
PICALM	Phosphatidylinositol-binding clathrin assembly protein	PICAL_HUMAN	Q13492	0	323340	400240
PIK3CB	Phosphatidylinositol 4,5-bisphosphate 3-kinase catalytic subunit beta isoform	PK3CB_HUMAN	P42338	0	710580	766980
PIK3CG	Phosphatidylinositol 4,5-bisphosphate 3-kinase catalytic subunit gamma isoform	PK3CG_HUMAN	P48736	0	449960	561640
PIN1	Peptidyl-prolyl cis-trans isomerase NIMA-interacting 1	PIN1_HUMAN	Q13526	0	1510400	0
PIP4K2B	Phosphatidylinositol 5-phosphate 4-kinase type-2 beta	PI42B_HUMAN	P78356	0	0	105250
PIP4P1	Type 1 phosphatidylinositol 4,5-bisphosphate 4-phosphatase	PP4P1_HUMAN	Q86T03	0	663200	444050
PIP4P2	Type 2 phosphatidylinositol 4,5-bisphosphate 4-phosphatase	PP4P2_HUMAN	Q8N4L2	0	1318300	1437200
PITHD1	PITH domain-containing protein 1	PITH1_HUMAN	Q9GZP4	0	0	184960
PITPNA	Phosphatidylinositol transfer protein alpha isoform	PIPNA_HUMAN	Q00169	0	0	233120
PITPNB	Phosphatidylinositol transfer protein beta isoform	PIPNB_HUMAN	P48739	0	1549000	1620600
PITRM1	Presequence protease, mitochondrial	PREP_HUMAN	Q5JRX3	0	297140	367400
PKM	Pyruvate kinase	A0A804F6T5_HUMAN	A0A804F6T5	0	1007100	1148900
PKN1	Serine/threonine-protein kinase N1	PKN1_HUMAN	Q16512	0	397010	478200
PLCB2	1-phosphatidylinositol 4,5-bisphosphate phosphodiesterase beta-2	PLCB2_HUMAN	Q00722	0	1066800	1152000
PLCB3	1-phosphatidylinositol 4,5-bisphosphate phosphodiesterase beta-3	PLCB3_HUMAN	Q01970	0	169950	172420
PLEKHF2	Pleckstrin homology domain-containing family F member 2	PKHF2_HUMAN	Q9H8W4	0	969690	945450
PLEKHO2	Pleckstrin homology domain-containing family O member 2	PKHO2_HUMAN	Q8TD55	0	1454600	1255800
PLGRKT	Plasminogen receptor (KT)	PLRKT_HUMAN	Q9HBL7	0	1174600	1079800
PLP2	Proteolipid protein 2	PLP2_HUMAN	Q04941	0	0	0
PLXDC2	Plexin domain-containing protein 2	PXDC2_HUMAN	Q6UX71	0	1566400	2029800
PLXNA4	Plexin-A4	PLXA4_HUMAN	Q9HCM2	0	811170	607070
PLXNB2	Plexin-B2	PLXB2_HUMAN	O15031	0	430960	536740
PLXNB3	Plexin-B3	PLXB3_HUMAN	Q9ULL4	0	0	363260
PMPCB	Mitochondrial-processing peptidase subunit beta	MPPB_HUMAN	O75439	0	438030	317650
PMVK	Phosphomevalonate kinase	PMVK_HUMAN	Q15126	0	1367000	1305900
PNKD	Probable hydrolase PNKD	PNKD_HUMAN	Q8N490	0	2222100	2086200
PNPLA6	Patatin-like phospholipase domain-containing protein 6	PLPL6_HUMAN	Q8IY17	0	0	384170
PON2	Serum paraoxonase/arylesterase 2	PON2_HUMAN	Q15165	0	1288900	1470400
POTEE	POTE ankyrin domain family member E	POTEE_HUMAN	Q6S8J3	0	0	697500
POTEJ	POTE ankyrin domain family member J	POTEJ_HUMAN	P0CG39	0	441870	0
PPA2	Inorganic pyrophosphatase 2, mitochondrial	IPYR2_HUMAN	Q9H2U2	0	1795500	1605900
PPME1	Protein phosphatase methylesterase 1	PPME1_HUMAN	Q9Y570	0	0	202750
PPOX	Protoporphyrinogen oxidase	PPOX_HUMAN	P50336	0	207040	0
PPP1CC	Serine/threonine-protein phosphatase PP1-gamma catalytic subunit	PP1G_HUMAN	P36873	0	0	0
PPP1R14A	Protein phosphatase 1 regulatory subunit 14A	PP14A_HUMAN	Q96A00	0	0	883840
PPP1R3E	Protein phosphatase 1 regulatory subunit 3E	PPR3E_HUMAN	Q9H7J1	0	613710	0
PPP1R7	Protein phosphatase 1 regulatory subunit 7	PP1R7_HUMAN	Q15435	0	456580	504580
PPP1R9B	Neurabin-2	NEB2_HUMAN	Q96SB3	0	0	710130
PPP2R2A	Serine/threonine-protein phosphatase 2A 55 kDa regulatory subunit B alpha isoform	2ABA_HUMAN	P63151	0	571370	694020
PPP2R5A	Serine/threonine-protein phosphatase 2A 56 kDa regulatory subunit alpha isoform	2A5A_HUMAN	Q15172	0	240920	393650
PPP3CA	Protein phosphatase 3 catalytic subunit alpha	PP2BA_HUMAN	Q08209	0	2007600	1766700
PPP6R1	Serine/threonine-protein phosphatase 6 regulatory subunit 1	PP6R1_HUMAN	Q9UPN7	0	532620	0
PRAF2	PRA1 family protein 2	PRAF2_HUMAN	O60831	0	1086400	0
PRAME	Melanoma antigen preferentially expressed in tumors	PRAME_HUMAN	P78395	0	0	0
PRDX3	Thioredoxin-dependent peroxide reductase, mitochondrial	PRDX3_HUMAN	P30048	0	3934900	4036400
PREB	Prolactin regulatory element-binding protein	PREB_HUMAN	Q9HCU5	0	806280	895620
PRKACA	cAMP-dependent protein kinase catalytic subunit alpha	KAPCA_HUMAN	P17612	0	2911800	1808000
PRKACG	cAMP-dependent protein kinase catalytic subunit gamma	KAPCG_HUMAN	P22612	0	0	0
PRKAG1	5'-AMP-activated protein kinase subunit gamma-1	AAKG1_HUMAN	P54619	0	395450	591890
PRKAR2A	cAMP-dependent protein kinase type II-alpha regulatory subunit	KAP2_HUMAN	P13861	0	540680	562200
PRKCA	Protein kinase C alpha type	KPCA_HUMAN	P17252	0	4875200	3742500
PRKCQ	Protein kinase C theta type	KPCT_HUMAN	Q04759	0	1144400	2308900
PRKG1	NA	B1ALS0_HUMAN	B1ALS0	0	0	416300
PRNP	Major prion protein	PRIO_HUMAN	P04156	0	1881800	2090200
PRPS1	Ribose-phosphate pyrophosphokinase 1	PRPS1_HUMAN	P60891	0	408860	360830
PRPS2	Ribose-phosphate pyrophosphokinase 2	PRPS2_HUMAN	P11908	0	5144400	3749500
PRPSAP1	Phosphoribosyl pyrophosphate synthase-associated protein 1	KPRA_HUMAN	Q14558	0	505000	444830
PRPSAP2	Phosphoribosyl pyrophosphate synthase-associated protein 2	KPRB_HUMAN	O60256	0	698430	703940
PRXL2B	Prostamide/prostaglandin F synthase	PXL2B_HUMAN	Q8TBF2	0	410770	0
PSMA2	Proteasome subunit alpha type-2	PSA2_HUMAN	P25787	0	3917500	4082700
PSMB10	Proteasome subunit beta type-10	PSB10_HUMAN	P40306	0	0	677940
PSMB3	Proteasome subunit beta type-3	PSB3_HUMAN	P49720	0	945560	1143700
PSMB6	Proteasome subunit beta type-6	PSB6_HUMAN	P28072	0	1026900	876400
PSMB7	Proteasome subunit beta type-7	PSB7_HUMAN	Q99436	0	721020	0
PSMB9	Proteasome subunit beta type-9	PSB9_HUMAN	P28065	0	974670	795600
PSMC3	26S proteasome regulatory subunit 6A	PRS6A_HUMAN	P17980	0	843400	897000
PSMC6	26S proteasome regulatory subunit 10B	PRS10_HUMAN	P62333	0	1817400	2682100
PSMD12	26S proteasome non-ATPase regulatory subunit 12	PSD12_HUMAN	O00232	0	1369500	2173200
PSMD13	26S proteasome non-ATPase regulatory subunit 13	PSD13_HUMAN	Q9UNM6	0	621510	510460
PSMD14	26S proteasome non-ATPase regulatory subunit 14	PSDE_HUMAN	O00487	0	0	0
PSMD3	26S proteasome non-ATPase regulatory subunit 3	PSMD3_HUMAN	O43242	0	2008700	2089200
PSMD4	26S proteasome non-ATPase regulatory subunit 4	PSMD4_HUMAN	P55036	0	1685300	1471000
PSMD6	26S proteasome non-ATPase regulatory subunit 6	PSMD6_HUMAN	Q15008	0	2126300	2743600
PSMD9	26S proteasome non-ATPase regulatory subunit 9	PSMD9_HUMAN	O00233	0	292680	407390
PTDSS1	Phosphatidylserine synthase 1	PTSS1_HUMAN	P48651	0	0	112630
PTGES2	Prostaglandin E synthase 2	PGES2_HUMAN	Q9H7Z7	0	537460	602250
PTGES3	Prostaglandin E synthase 3	TEBP_HUMAN	Q15185	0	3209400	2878000
PTPA	Serine/threonine-protein phosphatase 2A activator	PTPA_HUMAN	Q15257	0	704240	836200
PTPN11	Tyrosine-protein phosphatase non-receptor type 11	PTN11_HUMAN	Q06124	0	1376500	1557800
PTPN7	Tyrosine-protein phosphatase non-receptor type 7	PTN7_HUMAN	P35236	0	0	266180
PTPRC	Receptor-type tyrosine-protein phosphatase C	PTPRC_HUMAN	P08575	0	595720	0
PTPRO	Receptor-type tyrosine-protein phosphatase O	PTPRO_HUMAN	Q16827	0	0	0
PTRH2	Peptidyl-tRNA hydrolase 2, mitochondrial	PTH2_HUMAN	Q9Y3E5	0	518820	541970
PTTG1IP	Pituitary tumor-transforming gene 1 protein-interacting protein	PTTG_HUMAN	P53801	0	5392400	5572900
PURA	Transcriptional activator protein Pur-alpha	PURA_HUMAN	Q00577	0	708770	465230
PURB	Transcriptional activator protein Pur-beta	PURB_HUMAN	Q96QR8	0	371560	319110
QARS1	Glutamine--tRNA ligase	SYQ_HUMAN	P47897	0	1033000	1242400
RAB11A	Ras-related protein Rab-11A	RB11A_HUMAN	P62491	0	1450000	0
RAB13	Ras-related protein Rab-13	RAB13_HUMAN	P51153	0	963800	1266000
RAB21	Ras-related protein Rab-21	RAB21_HUMAN	Q9UL25	0	4878800	5920700
RAB2B	Ras-related protein Rab-2B	RAB2B_HUMAN	Q8WUD1	0	635440	566340
RAB38	Ras-related protein Rab-38	RAB38_HUMAN	P57729	0	1085400	789800
RAB39A	Ras-related protein Rab-39A	RB39A_HUMAN	Q14964	0	11319000	13201000
RAB3A	Ras-related protein Rab-3A	RAB3A_HUMAN	P20336	0	0	690850
RAB3C	Ras-related protein Rab-3C	RAB3C_HUMAN	Q96E17	0	1652300	1221000
RAB3GAP2	Rab3 GTPase-activating protein non-catalytic subunit	RBGPR_HUMAN	Q9H2M9	0	0	323030
RAB4A	Ras-related protein Rab-4A	RAB4A_HUMAN	P20338	0	3471300	2703500
RAB4B	Ras-related protein Rab-4B	RAB4B_HUMAN	P61018	0	1322900	1207300
RAB5A	Ras-related protein Rab-5A	RAB5A_HUMAN	P20339	0	1151900	1235700
RAB6A	Ras-related protein Rab-6A	RAB6A_HUMAN	P20340	0	5973300	4507900
RAB6C	Ras-related protein Rab-6C	RAB6C_HUMAN	Q9H0N0	0	1794500	1537600
RAB8B	Ras-related protein Rab-8B	RAB8B_HUMAN	Q92930	0	1651400	1066700
RABGAP1	Rab GTPase-activating protein 1	RBGP1_HUMAN	Q9Y3P9	0	811260	956200
RAP1A	Ras-related protein Rap-1A	RAP1A_HUMAN	P62834	0	3098600	3262500
RAP1GDS1	Rap1 GTPase-GDP dissociation stimulator 1	GDS1_HUMAN	P52306	0	0	0
RARRES2	Retinoic acid receptor responder protein 2	RARR2_HUMAN	Q99969	0	592580	0
RARS1	Arginine--tRNA ligase, cytoplasmic	SYRC_HUMAN	P54136	0	1335900	1100000
RBP4	Retinol-binding protein 4	RET4_HUMAN	P02753	0	0	1643100
RDX	Radixin	RADI_HUMAN	P35241	0	1524600	1125700
REEP5	Receptor expression-enhancing protein 5	REEP5_HUMAN	Q00765	0	2121500	1993900
RER1	Protein RER1	RER1_HUMAN	O15258	0	2305300	2086500
RETREG3	Reticulophagy regulator 3	RETR3_HUMAN	Q86VR2	0	0	0
RGS10	Regulator of G-protein signaling 10	RGS10_HUMAN	O43665	0	2478000	4819000
RGS19	Regulator of G-protein signaling 19	RGS19_HUMAN	P49795	0	0	686650
RGS3	Regulator of G-protein signaling 3	RGS3_HUMAN	P49796	0	0	805400
RGS6	Regulator of G-protein signaling 6	RGS6_HUMAN	P49758	0	1128000	856890
RHEB	GTP-binding protein Rheb	RHEB_HUMAN	Q15382	0	2894300	2839500
RHOBTB3	Rho-related BTB domain-containing protein 3	RHBT3_HUMAN	O94955	0	0	0
RHOC	Rho-related GTP-binding protein RhoC	RHOC_HUMAN	P08134	0	4642400	4610800
RIPOR3	RIPOR family member 3	RIPR3_HUMAN	Q96MK2	0	807260	838560
RIT1	GTP-binding protein Rit1	RIT1_HUMAN	Q92963	0	0	335020
RO60	RNA-binding protein RO60	RO60_HUMAN	P10155	0	352630	0
RPIA	Ribose-5-phosphate isomerase	RPIA_HUMAN	P49247	0	1429500	1459600
RPL7A	60S ribosomal protein L7a	RL7A_HUMAN	P62424	0	0	0
RPLP2	60S acidic ribosomal protein P2	RLA2_HUMAN	P05387	0	0	156670
RPS14	40S ribosomal protein S14	RS14_HUMAN	P62263	0	0	0
RPS3	40S ribosomal protein S3	RS3_HUMAN	P23396	0	0	0
RPS5	40S ribosomal protein S5	RS5_HUMAN	P46782	0	0	0
RPS6KA3	Ribosomal protein S6 kinase alpha-3	KS6A3_HUMAN	P51812	0	698020	720800
RPSA	40S ribosomal protein SA	RSSA_HUMAN	P08865	0	0	0
RRAGB	Ras-related GTP-binding protein B	RRAGB_HUMAN	Q5VZM2	0	0	291580
RRAGC	Ras-related GTP-binding protein C	RRAGC_HUMAN	Q9HB90	0	170400	230810
RRBP1	Ribosome-binding protein 1	RRBP1_HUMAN	Q9P2E9	0	745770	755330
RTN1	Reticulon-1	RTN1_HUMAN	Q16799	0	0	218410
RTN2	Reticulon-2	RTN2_HUMAN	O75298	0	2749200	2505300
RTN3	Reticulon	B7Z4M1_HUMAN	B7Z4M1	0	4656200	4253400
RTN3	Reticulon-3	RTN3_HUMAN	O95197	0	8168300	6510700
RUFY1	RUN and FYVE domain-containing protein 1	RUFY1_HUMAN	Q96T51	0	868000	819980
RUVBL2	RuvB-like 2	RUVB2_HUMAN	Q9Y230	0	1600400	1644700
SAMM50	Sorting and assembly machinery component 50 homolog	SAM50_HUMAN	Q9Y512	0	1440000	1539600
SAR1A	GTP-binding protein SAR1a	SAR1A_HUMAN	Q9NR31	0	14431000	20926000
SBDS	Ribosome maturation protein SBDS	SBDS_HUMAN	Q9Y3A5	0	1164700	1474700
SCAMP1	Secretory carrier-associated membrane protein 1	SCAM1_HUMAN	O15126	0	0	237890
SCAMP2	Secretory carrier-associated membrane protein 2	SCAM2_HUMAN	O15127	0	6280600	5640100
SCAMP3	Secretory carrier-associated membrane protein 3	SCAM3_HUMAN	O14828	0	431400	0
SCARF1	Scavenger receptor class F member 1	SREC_HUMAN	Q14162	0	911790	741530
SCFD1	Sec1 family domain-containing protein 1	SCFD1_HUMAN	Q8WVM8	0	1764600	2338200
SCN9A	Sodium channel protein type 9 subunit alpha	SCN9A_HUMAN	Q15858	0	0	0
SCP2	Sterol carrier protein 2	SCP2_HUMAN	P22307	0	1326400	1421800
SCRN1	Secernin-1	SCRN1_HUMAN	Q12765	0	258740	279520
SCYL1	N-terminal kinase-like protein	SCYL1_HUMAN	Q96KG9	0	0	455180
SCYL2	SCY1-like protein 2	SCYL2_HUMAN	Q6P3W7	0	1425700	1022500
SDF2	Stromal cell-derived factor 2	SDF2_HUMAN	Q99470	0	0	282900
SDF2L1	Stromal cell-derived factor 2-like protein 1	SDF2L_HUMAN	Q9HCN8	0	1443300	1012300
SDHB	Succinate dehydrogenase [ubiquinone] iron-sulfur subunit, mitochondrial	SDHB_HUMAN	P21912	0	2679400	2421800
SEC11A	Signal peptidase complex catalytic subunit SEC11A	SC11A_HUMAN	P67812	0	2101400	2222600
SEC13	Protein SEC13 homolog	SEC13_HUMAN	P55735	0	2283100	1153800
SEC31A	Protein transport protein Sec31A	SC31A_HUMAN	O94979	0	1455400	2359500
SEC61A1	Protein transport protein Sec61 subunit alpha isoform 1	S61A1_HUMAN	P61619	0	1282800	1201400
SEC61G	Protein transport protein Sec61 subunit gamma	SC61G_HUMAN	P60059	0	0	101940
SEC62	Translocation protein SEC62	SEC62_HUMAN	Q99442	0	585440	0
SELENOF	Selenoprotein F	SEP15_HUMAN	O60613	0	0	121300
SELP	NA	Q5R341_HUMAN	Q5R341	0	0	0
SEPTIN6	Septin-6	SEPT6_HUMAN	Q14141	0	15529000	16629000
SERINC3	Serine incorporator 3	SERC3_HUMAN	Q13530	0	364730	0
SERPINB3	Serpin B3	SPB3_HUMAN	P29508	0	0	0
SERPINE1	Plasminogen activator inhibitor 1	PAI1_HUMAN	P05121	0	1967000	3000500
SERPINE2	Glia-derived nexin	GDN_HUMAN	P07093	0	3570200	4211100
SFXN1	Sideroflexin-1	SFXN1_HUMAN	Q9H9B4	0	0	0
SH3BGRL	SH3 domain-binding glutamic acid-rich-like protein	SH3L1_HUMAN	O75368	0	760410	643700
SH3BGRL2	SH3 domain-binding glutamic acid-rich-like protein 2	SH3L2_HUMAN	Q9UJC5	0	9808400	20011000
SH3BGRL3	SH3 domain-binding glutamic acid-rich-like protein 3	SH3L3_HUMAN	Q9H299	0	14046000	14289000
SH3GL1	Endophilin-A2	SH3G1_HUMAN	Q99961	0	2163500	2053800
SH3GLB1	Endophilin-B1	SHLB1_HUMAN	Q9Y371	0	1810100	1640600
SH3GLB2	Endophilin-B2	SHLB2_HUMAN	Q9NR46	0	571330	581590
SHMT1	Serine hydroxymethyltransferase, cytosolic	GLYC_HUMAN	P34896	0	553260	338650
SIAE	Sialate O-acetylesterase	SIAE_HUMAN	Q9HAT2	0	989950	985780
SIDT1	SID1 transmembrane family member 1	SIDT1_HUMAN	Q9NXL6	0	0	175000
SIGLEC16	Sialic acid-binding Ig-like lectin 16	SIG16_HUMAN	A6NMB1	0	0	0
SIGMAR1	Sigma non-opioid intracellular receptor 1	SGMR1_HUMAN	Q99720	0	0	219000
SIRT5	NAD-dependent protein deacylase sirtuin-5, mitochondrial	SIR5_HUMAN	Q9NXA8	0	0	0
SLA2	Src-like-adapter 2	SLAP2_HUMAN	Q9H6Q3	0	1115800	1089100
SLC16A3	Monocarboxylate transporter 4	MOT4_HUMAN	O15427	0	0	427600
SLC25A1	Tricarboxylate transport protein, mitochondrial	TXTP_HUMAN	P53007	0	1973900	1712800
SLC25A13	Calcium-binding mitochondrial carrier protein Aralar2	CMC2_HUMAN	Q9UJS0	0	420080	470330
SLC25A20	Mitochondrial carnitine/acylcarnitine carrier protein	MCAT_HUMAN	O43772	0	1086000	1177600
SLC35E1	Solute carrier family 35 member E1	S35E1_HUMAN	Q96K37	0	0	0
SLC43A3	Equilibrative nucleobase transporter 1	S43A3_HUMAN	Q8NBI5	0	474950	408500
SLC44A2	Choline transporter-like protein 2	CTL2_HUMAN	Q8IWA5	0	1254600	1918300
SLC9A3R1	Na(+)/H(+) exchange regulatory cofactor NHE-RF1	NHRF1_HUMAN	O14745	0	1156900	1173700
SLIRP	SRA stem-loop-interacting RNA-binding protein, mitochondrial	SLIRP_HUMAN	Q9GZT3	0	0	131150
SLK	STE20-like serine/threonine-protein kinase	SLK_HUMAN	Q9H2G2	0	788420	0
SLMAP	Sarcolemmal membrane-associated protein	SLMAP_HUMAN	Q14BN4	0	2972400	3249600
SMAP1	Stromal membrane-associated protein 1	SMAP1_HUMAN	Q8IYB5	0	0	126910
SMIM1	Small integral membrane protein 1	SMIM1_HUMAN	B2RUZ4	0	838530	494340
SMS	Spermine synthase	SPSY_HUMAN	P52788	0	2036100	2047200
SNAP29	Synaptosomal-associated protein 29	SNP29_HUMAN	O95721	0	0	161760
SNCA	Alpha-synuclein	SYUA_HUMAN	P37840	0	11330000	10955000
SNX12	Sorting nexin-12	SNX12_HUMAN	Q9UMY4	0	633270	656400
SNX17	Sorting nexin-17	SNX17_HUMAN	Q15036	0	0	0
SNX6	Sorting nexin-6	SNX6_HUMAN	Q9UNH7	0	1475800	2018700
SNX9	Sorting nexin-9	SNX9_HUMAN	Q9Y5X1	0	0	912850
SOD1	Superoxide dismutase [Cu-Zn]	SODC_HUMAN	P00441	0	6588300	7596600
SORD	Sorbitol dehydrogenase	DHSO_HUMAN	Q00796	0	0	346060
SORT1	Sortilin	SORT_HUMAN	Q99523	0	1016400	1218900
SPARC	SPARC	SPRC_HUMAN	P09486	0	3128100	3532100
SPCS1	Signal peptidase complex subunit 1	SPCS1_HUMAN	Q9Y6A9	0	2288600	5255600
SPCS3	Signal peptidase complex subunit 3	SPCS3_HUMAN	P61009	0	0	1525200
SPP2	Secreted phosphoprotein 24	SPP24_HUMAN	Q13103	0	0	0
SPRYD4	SPRY domain-containing protein 4	SPRY4_HUMAN	Q8WW59	0	0	175170
SPTB	NA	H0YJE6_HUMAN	H0YJE6	0	1142900	1473900
SRGN	Serglycin	SRGN_HUMAN	P10124	0	3330200	2482400
SRPRA	Signal recognition particle receptor subunit alpha	SRPRA_HUMAN	P08240	0	617110	708490
SRPRB	Signal recognition particle receptor subunit beta	SRPRB_HUMAN	Q9Y5M8	0	1065000	434290
SRSF7	Serine/arginine-rich splicing factor 7	SRSF7_HUMAN	Q16629	0	0	0
SSBP1	Single-stranded DNA-binding protein, mitochondrial	SSBP_HUMAN	Q04837	0	2592000	2664400
SSR3	Translocon-associated protein subunit gamma	SSRG_HUMAN	Q9UNL2	0	994480	0
SSR4	Translocon-associated protein subunit delta	SSRD_HUMAN	P51571	0	3531100	3186500
ST13	Hsc70-interacting protein	F10A1_HUMAN	P50502	0	5021900	4431900
ST3GAL6	Type 2 lactosamine alpha-2,3-sialyltransferase	SIA10_HUMAN	Q9Y274	0	662400	678140
STAM2	Signal transducing adapter molecule 2	STAM2_HUMAN	O75886	0	0	0
STAMBP	STAM-binding protein	STABP_HUMAN	O95630	0	597130	0
STAT1	Signal transducer and activator of transcription 1-alpha/beta	STAT1_HUMAN	P42224	0	1394900	2168000
STAT5A	Signal transducer and activator of transcription 5A	STA5A_HUMAN	P42229	0	630820	704490
STING1	Stimulator of interferon genes protein	STING_HUMAN	Q86WV6	0	393220	322100
STK10	Serine/threonine-protein kinase 10	STK10_HUMAN	O94804	0	1407600	1438000
STK38	Serine/threonine-protein kinase 38	STK38_HUMAN	Q15208	0	1885300	1792500
STK4	Serine/threonine-protein kinase 4	STK4_HUMAN	Q13043	0	1386900	1471500
STRIP2	Striatin-interacting protein 2	STRP2_HUMAN	Q9ULQ0	0	377430	597990
STRN3	Striatin-3	STRN3_HUMAN	Q13033	0	192740	0
STRN4	Striatin-4	STRN4_HUMAN	Q9NRL3	0	492880	420300
STT3A	Dolichyl-diphosphooligosaccharide--protein glycosyltransferase subunit STT3A	STT3A_HUMAN	P46977	0	2569600	2327100
STX16	Syntaxin-16	STX16_HUMAN	O14662	0	0	273890
STX4	Syntaxin-4	STX4_HUMAN	Q12846	0	1647400	1602900
STXBP1	Syntaxin-binding protein 1	STXB1_HUMAN	P61764	0	788770	742580
SULT1A1	Sulfotransferase 1A1	ST1A1_HUMAN	P50225	0	1209600	1148800
SUMO4	Small ubiquitin-related modifier 4	SUMO4_HUMAN	Q6EEV6	0	0	0
SUPT20HL1	Transcription factor SPT20 homolog-like 1	SP201_HUMAN	Q3ZLR7	0	703440	0
SURF1	Surfeit locus protein 1	SURF1_HUMAN	Q15526	0	0	141960
SURF4	Surfeit locus protein 4	SURF4_HUMAN	O15260	0	1825600	2675400
SUSD1	Sushi domain-containing protein 1	SUSD1_HUMAN	Q6UWL2	0	3173200	3421000
SYNCRIP	Heterogeneous nuclear ribonucleoprotein Q	HNRPQ_HUMAN	O60506	0	1304600	1616200
SYPL1	Synaptophysin-like protein 1	SYPL1_HUMAN	Q16563	0	0	106650
TACC2	NA	E9PGB3_HUMAN	E9PGB3	0	0	0
TANGO2	Transport and Golgi organization protein 2 homolog	TNG2_HUMAN	Q6ICL3	0	1733000	1881600
TAOK1	Serine/threonine-protein kinase TAO1	TAOK1_HUMAN	Q7L7X3	0	2616800	1968400
TAP1	Antigen peptide transporter 1	TAP1_HUMAN	Q03518	0	1734300	3188100
TAPBP	Tapasin	TPSN_HUMAN	O15533	0	1881800	1982900
TARDBP	TAR DNA-binding protein 43	TADBP_HUMAN	Q13148	0	486290	510480
TBC1D23	TBC1 domain family member 23	TBC23_HUMAN	Q9NUY8	0	0	0
TBCA	Tubulin-specific chaperone A	TBCA_HUMAN	O75347	0	1360900	1901600
TBCB	Tubulin-folding cofactor B	TBCB_HUMAN	Q99426	0	635210	533180
TBK1	Serine/threonine-protein kinase TBK1	TBK1_HUMAN	Q9UHD2	0	0	123650
TBL2	Transducin beta-like protein 2	TBL2_HUMAN	Q9Y4P3	0	285510	449540
TBXA2R	Thromboxane A2 receptor	TA2R_HUMAN	P21731	0	639690	377550
TEC	Tyrosine-protein kinase Tec	TEC_HUMAN	P42680	0	404990	420690
TECR	Very-long-chain enoyl-CoA reductase	TECR_HUMAN	Q9NZ01	0	0	1121200
TEPSIN	AP-4 complex accessory subunit Tepsin	AP4AT_HUMAN	Q96N21	0	0	81716
TEX264	Testis-expressed protein 264	TX264_HUMAN	Q9Y6I9	0	590900	850510
TFAM	Transcription factor A, mitochondrial	TFAM_HUMAN	Q00059	0	1802700	1632800
TFCP2	Alpha-globin transcription factor CP2	TFCP2_HUMAN	Q12800	0	0	274610
THBS4	Thrombospondin-4	TSP4_HUMAN	P35443	0	0	0
TIMM44	Mitochondrial import inner membrane translocase subunit TIM44	TIM44_HUMAN	O43615	0	476150	381880
TIMP1	Metalloproteinase inhibitor 1	TIMP1_HUMAN	P01033	0	5135800	5839900
TIMP3	Metalloproteinase inhibitor 3	TIMP3_HUMAN	P35625	0	1158700	1056800
TIPRL	TIP41-like protein	TIPRL_HUMAN	O75663	0	0	110960
TK2	Thymidine kinase 2, mitochondrial	KITM_HUMAN	O00142	0	0	234250
TKFC	Triokinase/FMN cyclase	TKFC_HUMAN	Q3LXA3	0	768990	619360
TLN2	Talin-2	TLN2_HUMAN	Q9Y4G6	0	0	0
TM9SF2	Transmembrane 9 superfamily member 2	TM9S2_HUMAN	Q99805	0	8293500	14139000
TM9SF4	Transmembrane 9 superfamily member 4	TM9S4_HUMAN	Q92544	0	1512100	1377700
TMBIM1	Protein lifeguard 3	LFG3_HUMAN	Q969X1	0	2368300	1912100
TMCO1	Calcium load-activated calcium channel	TMCO1_HUMAN	Q9UM00	0	0	204610
TMED2	Transmembrane emp24 domain-containing protein 2	TMED2_HUMAN	Q15363	0	3445900	4176300
TMED3	Transmembrane emp24 domain-containing protein 3	TMED3_HUMAN	Q9Y3Q3	0	0	436740
TMED4	Transmembrane emp24 domain-containing protein 4	TMED4_HUMAN	Q7Z7H5	0	2540900	2083900
TMED5	Transmembrane emp24 domain-containing protein 5	TMED5_HUMAN	Q9Y3A6	0	818310	826410
TMED8	Protein TMED8	TMED8_HUMAN	Q6PL24	0	0	1224000
TMEM109	Transmembrane protein 109	TM109_HUMAN	Q9BVC6	0	0	0
TMEM14C	Transmembrane protein 14C	TM14C_HUMAN	Q9P0S9	0	0	340080
TMEM165	Transmembrane protein 165	TM165_HUMAN	Q9HC07	0	510980	0
TMEM33	Transmembrane protein 33	TMM33_HUMAN	P57088	0	1346500	1153700
TMEM40	Transmembrane protein 40	TMM40_HUMAN	Q8WWA1	0	600260	913400
TMEM63A	CSC1-like protein 1	CSCL1_HUMAN	O94886	0	3581500	2439000
TMSB4X	Thymosin beta-4	TYB4_HUMAN	P62328	0	8917200	13349000
TMX3	Protein disulfide-isomerase TMX3	TMX3_HUMAN	Q96JJ7	0	2197900	2109000
TMX4	Thioredoxin-related transmembrane protein 4	TMX4_HUMAN	Q9H1E5	0	0	458700
TNFAIP8L2	Tumor necrosis factor alpha-induced protein 8-like protein 2	TP8L2_HUMAN	Q6P589	0	0	348960
TNPO3	Transportin-3	TNPO3_HUMAN	Q9Y5L0	0	0	131860
TOLLIP	Toll-interacting protein	TOLIP_HUMAN	Q9H0E2	0	156930	0
TOMM70	Mitochondrial import receptor subunit TOM70	TOM70_HUMAN	O94826	0	5029900	4763300
TOR1A	Torsin-1A	TOR1A_HUMAN	O14656	0	622580	447180
TPM1	NA	H0YK48_HUMAN	H0YK48	0	0	0
TPM1	Tropomyosin alpha-1 chain	TPM1_HUMAN	P09493	0	3168000	1753800
TPM4	NA	A0A2R8Y5V9_HUMAN	A0A2R8Y5V9	0	0	0
TPP1	Tripeptidyl-peptidase 1	TPP1_HUMAN	O14773	0	3515000	4943900
TPST2	Protein-tyrosine sulfotransferase 2	TPST2_HUMAN	O60704	0	2264200	2459600
TPT1	Translationally-controlled tumor protein	TCTP_HUMAN	P13693	0	3959600	4442300
TRAF2	TNF receptor-associated factor 2	TRAF2_HUMAN	Q12933	0	0	225100
TRAF6	TNF receptor-associated factor 6	TRAF6_HUMAN	Q9Y4K3	0	660310	682090
TRAM1	Translocating chain-associated membrane protein 1	TRAM1_HUMAN	Q15629	0	613450	733360
TRANK1	TPR and ankyrin repeat-containing protein 1	TRNK1_HUMAN	O15050	0	0	0
TRAP1	Heat shock protein 75 kDa, mitochondrial	TRAP1_HUMAN	Q12931	0	677050	607270
TRAPPC13	Trafficking protein particle complex subunit 13	TPC13_HUMAN	A5PLN9	0	0	92320
TRAPPC5	Trafficking protein particle complex subunit 5	TPPC5_HUMAN	Q8IUR0	0	0	260550
TREML1	Trem-like transcript 1 protein	TRML1_HUMAN	Q86YW5	0	6694200	4187900
TRIM21	E3 ubiquitin-protein ligase TRIM21	RO52_HUMAN	P19474	0	1076300	1050500
TRIM23	E3 ubiquitin-protein ligase TRIM23	TRI23_HUMAN	P36406	0	0	0
TRIM25	E3 ubiquitin/ISG15 ligase TRIM25	TRI25_HUMAN	Q14258	0	362600	452010
TRIM4	E3 ubiquitin-protein ligase TRIM4	TRIM4_HUMAN	Q9C037	0	0	172300
TRIP10	Cdc42-interacting protein 4	CIP4_HUMAN	Q15642	0	1683300	1695500
TRPC6	Short transient receptor potential channel 6	TRPC6_HUMAN	Q9Y210	0	2166500	1878100
TSN	Translin	TSN_HUMAN	Q15631	0	0	1026800
TSNAX	Translin-associated protein X	TSNAX_HUMAN	Q99598	0	0	3189400
TSPAN14	Tetraspanin-14	TSN14_HUMAN	Q8NG11	0	1381200	910630
TSPAN32	Tetraspanin-32	TSN32_HUMAN	Q96QS1	0	1795900	1219300
TSPAN33	Tetraspanin-33	TSN33_HUMAN	Q86UF1	0	0	1248700
TSPAN9	Tetraspanin-9	TSN9_HUMAN	O75954	0	3714700	3215600
TTC27	Tetratricopeptide repeat protein 27	TTC27_HUMAN	Q6P3X3	0	1020300	970020
TTC7B	Tetratricopeptide repeat protein 7B	TTC7B_HUMAN	Q86TV6	0	395000	488200
TTLL12	Tubulin--tyrosine ligase-like protein 12	TTL12_HUMAN	Q14166	0	0	210940
TTR	Transthyretin	TTHY_HUMAN	P02766	0	1081900	1160500
TUBG1	Tubulin gamma-1 chain	TBG1_HUMAN	P23258	0	1055500	814130
TWF2	Twinfilin-2	TWF2_HUMAN	Q6IBS0	0	30202000	27629000
TXNRD1	Thioredoxin reductase 1, cytoplasmic	TRXR1_HUMAN	Q16881	0	1996900	2204300
TXNRD2	Thioredoxin reductase 2, mitochondrial	TRXR2_HUMAN	Q9NNW7	0	0	271520
UACA	Uveal autoantigen with coiled-coil domains and ankyrin repeats	UACA_HUMAN	Q9BZF9	0	0	293600
UBA3	NEDD8-activating enzyme E1 catalytic subunit	UBA3_HUMAN	Q8TBC4	0	355670	0
UBA5	Ubiquitin-like modifier-activating enzyme 5	UBA5_HUMAN	Q9GZZ9	0	562050	477170
UBA6	Ubiquitin-like modifier-activating enzyme 6	UBA6_HUMAN	A0AVT1	0	0	0
UBE2J1	Ubiquitin-conjugating enzyme E2 J1	UB2J1_HUMAN	Q9Y385	0	457930	981450
UBE2M	NEDD8-conjugating enzyme Ubc12	UBC12_HUMAN	P61081	0	0	335440
UBE2N	Ubiquitin-conjugating enzyme E2 N	UBE2N_HUMAN	P61088	0	538810	282350
UBE2V1	Ubiquitin-conjugating enzyme E2 variant 1	UB2V1_HUMAN	Q13404	0	398220	460420
UBE2Z	Ubiquitin-conjugating enzyme E2 Z	UBE2Z_HUMAN	Q9H832	0	0	88613
UBR1	E3 ubiquitin-protein ligase UBR1	UBR1_HUMAN	Q8IWV7	0	0	208970
UBXN1	UBX domain-containing protein 1	UBXN1_HUMAN	Q04323	0	0	0
UBXN4	UBX domain-containing protein 4	UBXN4_HUMAN	Q92575	0	0	242770
UFD1	Ubiquitin recognition factor in ER-associated degradation protein 1	UFD1_HUMAN	Q92890	0	611450	541660
UQCR10	Cytochrome b-c1 complex subunit 9	QCR9_HUMAN	Q9UDW1	0	1790200	2141700
UQCRFS1	Cytochrome b-c1 complex subunit Rieske, mitochondrial	UCRI_HUMAN	P47985	0	4031300	3266000
UQCRQ	Cytochrome b-c1 complex subunit 8	QCR8_HUMAN	O14949	0	2318200	2749600
USP15	Ubiquitin carboxyl-terminal hydrolase 15	UBP15_HUMAN	Q9Y4E8	0	1701000	1775300
USP5	Ubiquitin carboxyl-terminal hydrolase 5	UBP5_HUMAN	P45974	0	2116400	2686300
UXS1	UDP-glucuronic acid decarboxylase 1	UXS1_HUMAN	Q8NBZ7	0	305130	341120
VAMP3	Vesicle-associated membrane protein 3	VAMP3_HUMAN	Q15836	0	2668000	1985200
VAMP7	Vesicle-associated membrane protein 7	VAMP7_HUMAN	P51809	0	5689100	3616900
VAPA	Vesicle-associated membrane protein-associated protein A	VAPA_HUMAN	Q9P0L0	0	1050500	919080
VARS1	Valine--tRNA ligase	SYVC_HUMAN	P26640	0	828700	830750
VAT1	Synaptic vesicle membrane protein VAT-1 homolog	VAT1_HUMAN	Q99536	0	0	288810
VAV1	Proto-oncogene vav	VAV_HUMAN	P15498	0	885380	920780
VKORC1L1	Vitamin K epoxide reductase complex subunit 1-like protein 1	VKORL_HUMAN	Q8N0U8	0	1532800	0
VPS11	Vacuolar protein sorting-associated protein 11 homolog	VPS11_HUMAN	Q9H270	0	163490	217050
VPS13C	Intermembrane lipid transfer protein VPS13C	VP13C_HUMAN	Q709C8	0	4559200	2235700
VPS16	Vacuolar protein sorting-associated protein 16 homolog	VPS16_HUMAN	Q9H269	0	254240	0
VPS18	Vacuolar protein sorting-associated protein 18 homolog	VPS18_HUMAN	Q9P253	0	368240	411880
VPS29	Vacuolar protein sorting-associated protein 29	VPS29_HUMAN	Q9UBQ0	0	1306800	1734000
VPS33B	Vacuolar protein sorting-associated protein 33B	VP33B_HUMAN	Q9H267	0	284680	267370
VPS41	Vacuolar protein sorting-associated protein 41 homolog	VPS41_HUMAN	P49754	0	160280	169200
VPS45	Vacuolar protein sorting-associated protein 45	VPS45_HUMAN	Q9NRW7	0	1295800	1769500
VPS4A	Vacuolar protein sorting-associated protein 4A	VPS4A_HUMAN	Q9UN37	0	0	402550
VPS4B	Vacuolar protein sorting-associated protein 4B	VPS4B_HUMAN	O75351	0	1541800	1360000
VPS52	Vacuolar protein sorting-associated protein 52 homolog	VPS52_HUMAN	Q8N1B4	0	431010	385520
VSIR	V-type immunoglobulin domain-containing suppressor of T-cell activation	VISTA_HUMAN	Q9H7M9	0	3612800	2947600
VWA5A	von Willebrand factor A domain-containing protein 5A	VMA5A_HUMAN	O00534	0	852740	1058400
WAS	Wiskott-Aldrich syndrome protein	WASP_HUMAN	P42768	0	2493600	2415000
WASHC4	WASH complex subunit 4	WASC4_HUMAN	Q2M389	0	229790	221850
WASHC5	WASH complex subunit 5	WASC5_HUMAN	Q12768	0	0	137290
WDFY1	WD repeat and FYVE domain-containing protein 1	WDFY1_HUMAN	Q8IWB7	0	3355500	2937100
WDR11	WD repeat-containing protein 11	WDR11_HUMAN	Q9BZH6	0	462640	556130
WDR13	WD repeat-containing protein 13	WDR13_HUMAN	Q9H1Z4	0	0	133710
WDR26	WD repeat-containing protein 26	WDR26_HUMAN	Q9H7D7	0	0	373040
WIPI1	WD repeat domain phosphoinositide-interacting protein 1	WIPI1_HUMAN	Q5MNZ9	0	451680	0
WNT3A	Protein Wnt-3a	WNT3A_HUMAN	P56704	0	0	0
XYLT2	Xylosyltransferase 2	XYLT2_HUMAN	Q9H1B5	0	284240	385200
YKT6	Synaptobrevin homolog YKT6	YKT6_HUMAN	O15498	0	0	372350
YME1L1	ATP-dependent zinc metalloprotease YME1L1	YMEL1_HUMAN	Q96TA2	0	0	0
YWHAB	14-3-3 protein beta/alpha	1433B_HUMAN	P31946	0	10464000	9647800
ZC3HAV1	Zinc finger CCCH-type antiviral protein 1	ZCCHV_HUMAN	Q7Z2W4	0	717760	745670
ZC3HAV1L	Zinc finger CCCH-type antiviral protein 1-like	ZCCHL_HUMAN	Q96H79	0	826240	908570
ZFPL1	Zinc finger protein-like 1	ZFPL1_HUMAN	O95159	0	0	395650
ZMPSTE24	CAAX prenyl protease 1 homolog	FACE1_HUMAN	O75844	0	9187300	5756000
